# Supplementary material for: The impact of corporate digital transformation on the export product quality: Evidence from Chinese enterprises
Source: PLoS One. 2023 Nov 2;18(11):e0293461. doi: 10.1371/journal.pone.0293461 (PMC10621928; doi:10.1371/journal.pone.0293461)
Supplement: S1 Table — (ZIP) [file pone.0293461.s001.zip]

Archive with 4 entries (3 files):
- The data of all variables/
- The data of all variables/customs data2000-2015.dta
- The data of all variables/regression datat.xlsx
- __MACOSX/The data of all variables/._regression datat.xlsx
