# Supplementary material for: The impact of corporate digital transformation on the export product quality: Evidence from Chinese enterprises
Source: PLoS One. 2023 Nov 2;18(11):e0293461. doi: 10.1371/journal.pone.0293461 (PMC10621928; doi:10.1371/journal.pone.0293461)
Supplement: S1 Table — (ZIP) [file pone.0293461.s001.zip › The data of all variables/regression datat.xlsx]

## Sheet: Sheet1
year	x7	sf	x2	x3	x4	x1	quality2	x5	x6	y	iv12	id	var15	industry
2020		0	22.0264	-0.03354	0.125158			0.787195				1860		2
2020		0	21.6572	-0.253238	0.067769			0.787195				1874		42
2020		0	19.9855	-0.804865	0.608758	4.1256		0.787195	8.18869			1878		18
2020		0	21.627	-0.025231	0.070175			0.66573	15.9189			1908		33
2020		0	21.2749	0.041261	0.079804	4.33979		0.66573	13.2903		3.94511	1920		13
2020		0	21.1576	-0.038641	0.06384	4.05119		0.66573				1938		13
2020		0	21.7114	0.032191	0.086338	4.18156		0.66573	16.7912		4.05677	1940		42
2020		0	23.2367	0.137831	0.074966	3.99088		0.66573	13.6173		3.77073	1941		52
2020		0	22.0122	0.098613	0.057807	4.16507		0.583198	17.9137		4.07489	1948		2
2020		0	21.873	0.11235	0.090706	4.06266		0.583198	17.3057		4.04237	1965		35
2020		0	21.6372	-0.23914	0.196083	3.98131		0.583198	15.7856		4.15591	1967		15
2020		0	22.2021	-0.086598	0.083242	4.36331		0.583198	16.1513		4.32836	1970		13
2020		0	21.9032	0.083936	0.082259	4.34108		0.583198	7.6009		4.22029	1972		15
2020		0	21.7727	0.045312	0.068356			0.583198	9.35036			1974		55
2020		0	20.5467	-0.028145	0.218263			0.583198	14.6562			1979		13
2020		0	21.6606	0.081363	0.089588	4.3257		0.583198	14.8221		3.64227	2020		13
2020		0	21.4854	0.01807	0.05884			0.583198	15.2621			2022		30
2020		0	21.3851	0.024411	0.046617			0.475885	13.5278			2038		13
2020		0	21.0761	0.102554	0.050667	3.95719		0.475885	15.9325		3.50419	2040		35
2020		0	20.6076	0.112992	0.056591	4.04675		0.475885	14.2372			2052		15
2020		0	22.1771	0.023439	0.077042	4.20589		0.475885	16.3656			2059		2
2020		0	20.9085	0.012832	0.057717			0.475885	15.1036			2072		55
2020		0	21.0476	0.057423	0.040017	4.29004		0.475885	16.0959		3.98812	2093		2
2020		0	22.3296	0.046704	0.08236	4.34014		0.475885	18.2216		4.10734	2098		4
2020		0	22.7519	0.069185	0.039408			0.475885	16.1229			2100		42
2020		0	20.6099	0.073981	0.095172	4.23638		0.475885	16.7581		4.14465	2111		52
2020		0	21.8103	0.07976	0.111278			0.326634	15.8884			2117		33
2020		0	21.3474	0.053306	0.102304			0.326634	17.9525			2134		2
2020		0	20.6541	0.040235	0.119032	4.17516		0.326634	12.6637		4.05994	2172		35
2020		0	20.7035	0.033676	0.131343			0.326634	15.762			2179		29
2020		0	22.0495	0.080065	0.070224	4.17977		0.326634	16.6359		4.17581	2188		42
2020		0	20.9399	0.091533	0.050949	4.14133		0.326634	16.9905		3.95975	2221		42
2020		0	20.8516	0.001319	0.094811	4.07203		0.326634				2228		65
2020		0	21.3164	-0.011482	0.203654	4.12064		0.094048	15.4822			2278		29
2020		0	21.6977	0.102768	0.09386	4.13163		-0.366513	12.2395		4.16783	2310		66
2020		0	26.5988	0.039835	0.015316	4.13621		1.11334	20.0421		3.91025	2501		67
2020		0	24.1719	0.05024	0.014967	3.82679		1.15627	12.8475		3.97012	2530		52
2020		0	22.0284	-0.095541	0.034022	4.10899		1.15627	16.9452		4.11256	2540		3
2020		0	22.4267	0.016034	0.09874	4.29445		1.15627	16.9755		4.01002	2573		56
2020		0	22.8047	0.001817	0.064585	4.03131		1.15627	12.7796		4.06329	2580		30
2020		0	20.3611	0.025558	0.019884	4.0872		1.14279	12.732		3.81173	2605		49
2020		0	24.1063	0.020838	0.016255			1.12851	17.5385			2608		13
2020		0	22.7436	0.136131	0.074457	4.1267		1.14279	12.2061			2624		15
2020		0	21.9276	0.008312	0.197387			1.14279	14.9607			2627		13
2020		0	24.2908	0.00092	0.05646	4.13782		1.14279	20.0002		3.94663	2631		2
2020		0	22.2613	0.011191	0.092625	4.34924		1.11334				2684		15
2020		0	21.2405	0.005617	0.070671			1.11334	14.1891			2694		52
2020		0	22.2061	0.006997	0.125947	4.10853		1.11334	16.2296			2742		42
2007		xinjaing	21.443	0.047476	0.100038			0.475885	17.762			2854		65
2017		xinjaing	23.0042	-0.006143	0.134117			0.996229	11.2898			2854		65
2019		xinjaing	22.8013	0.016326	0.084727			1.04141	18.5681			2854		65
2012		xinjaing	23.1426	0.012659	0.079238			0.834032	18.1911			2854		65
2008		xinjaing	21.5385	0.05788	0.089075			0.583198	17.843			2854		65
2020		xinjaing	22.8368	0.034694	0.089436			1.06139	15.0664			2854		65
2006		xinjaing	21.0684	0.034896	0.148141			0.326634				2854		65
2011		xinjaing	22.5068	0.095043	0.0659			0.787195	18.6154			2854		65
2013		xinjaing	23.1957	0.007421	0.088848			0.874591	19.0946			2854		65
2005		xinjaing	20.992	0.017095	0.201621			0.094048				2854		65
2016		xinjaing	23.0257	-0.070287	0.184818			0.970422	16.278			2854		65
2010		xinjaing	22.2148	0.084831	0.084442			0.732099	18.5347			2854		65
2014		xinjaing	23.2131	-0.009904	0.093337	3.83522		0.910235	19.7557			2854		65
2009		xinjaing	21.8439	0.08283	0.081992			0.66573	18.1826			2854		65
2004		xinjaing	20.8616	0.055678	0.172522			-0.366513				2854		65
2018		xinjaing	22.8439	-0.00274	0.084642			1.01978	15.6294			2854		65
2015		xinjaing	23.139	-0.079344	0.196862			0.941939	18.2578			2854		65
2003		xinjaing	20.4494	0.057026	0.202239							2854		65
2002		guangdong	19.39	0.033823	0.20837			0.910235				4		57
2004		guangdong	19.1827	-0.014522	0.249945			0.970422				4		57
2007		guangdong	18.9503	-0.054118	0.385876			1.04141	13.3015			4		57
2010		guangdong	19.0316	0.097419	0.154651			1.09719				4		15
2016		guangdong	19.2259	0.127625	0.094999			1.18114	11.78			4		15
2017		guangdong	19.4096	0.023925	0.107336	3.49971		1.19266	8.29405		3.93005	4		15
2013		guangdong	19.3051	0.026648	0.230518			1.14279				4		15
2006		guangdong	19.1351	0.016965	0.214321			1.01978				4		57
2008		guangdong	18.9383	-0.068028	0.37485			1.06139	11.0729			4		57
2011		guangdong	19.0952	0.048318	0.254931			1.11334				4		15
2014		guangdong	19.6394	0.053838	0.181052			1.15627				4		15
2009		guangdong	19.2558	0.022758	0.262886			1.07992				4		57
2000		guangdong	20.0464	0.053433	0.254419	2.90953		0.834032				4		57
2015		guangdong	19.8037	0.018609	0.152139			1.16903	11.8113			4		15
2018		guangdong	19.6768	-0.069716	0.051024	3.93005		1.20363	15.8834		3.49971	4		15
2012		guangdong	19.0778	0.040153	0.175151			1.12851				4		15
2020		guangdong	21.1702	0.040542	0.062086	4.16632		1.22413	15.0372			4		54
2001		guangdong	19.2182	0.035189	0.33022			0.874591				4		57
2003		guangdong	19.2873	0.030475	0.211027			0.941939				4		57
2005		guangdong	18.8645	-0.100381	0.594702			0.996229				4		57
2019		guangdong	21.1251	-0.003905	0.182988	4.0093		1.21411	15.3			4		54
2002		guangdong	18.0728	-0.120188	1.70455			0.874591				8		3
2004		guangdong	18.3241	0.510239	0.146646			0.941939				8		3
2012		guangdong	20.2352	0.065155	0.258063			1.11334				8		5
2011		guangdong	18.1624	-0.006953	0.27874			1.09719				8		26
2010		guangdong	18.1714	0.0113	0.23721			1.07992				8		26
2000		guangdong	19.4882	0.067682	0.022625			0.787195				8		3
2001		guangdong	18.4939	-0.65405	3.00233			0.834032				8		3
2008		guangdong	18.1839	0.009469	0.200765			1.04141				8		3
2003		guangdong	17.9174	0.015062	0.150246			0.910235				8		3
2007		guangdong	18.1861	0.021577	0.154847			1.01978				8		3
2009		guangdong	18.1901	0.00396	0.239299			1.06139				8		3
2005		guangdong	18.3224	-0.061358	0.125448			0.970422				8		3
2014		guangdong	20.3288	0.011942	0.311002			1.14279				8		5
2006		guangdong	18.1572	-0.020971	0.410424	2.43481		0.996229				8		3
2013		guangdong	20.2559	0.036693	0.276017			1.12851				8		5
2001		guangdong	21.7161	0.055624	0.118137			0.834032				12		65
2020		guangdong	23.6071	0.045003	0.062502	4.28097		1.21411	11.5129		3.79353	12		65
2017		guangdong	23.6955	0.04518	0.084502			1.18114	18.2504			12		65
2006		guangdong	22.6361	0.067324	0.074857			0.996229				12		65
2014		guangdong	23.4501	0.056255	0.084857			1.14279	18.3178			12		65
2009		guangdong	23.1133	0.085922	0.079552			1.06139	16.9879			12		65
2004		guangdong	22.2794	0.089352	0.043846			0.941939				12		65
2003		guangdong	21.9806	0.066819	0.086933			0.910235				12		65
2018		guangdong	23.6737	0.024436	0.068918	4.16854		1.19266	12.29		3.82164	12		65
2016		guangdong	23.5651	0.049284	0.085423	3.57366		1.16903	18.3332		3.97036	12		65
2015		guangdong	23.4742	0.035597	0.090527			1.15627	18.2101			12		65
2007		guangdong	22.8578	0.074495	0.069728	3.27266		1.01978	16.0084		4.04561	12		65
2013		guangdong	23.4366	0.110232	0.086804			1.12851	18.5616			12		65
2002		guangdong	21.817	0.062283	0.111057			0.874591				12		65
2012		guangdong	23.386	0.024972	0.075334			1.11334	18.3089			12		65
2008		guangdong	23.0628	0.053134	0.077795			1.04141	17.4372			12		65
2005		guangdong	22.4322	0.07379	0.052197			0.970422				12		65
2010		guangdong	23.2466	0.136592	0.071839			1.07992	17.3323			12		65
2019		guangdong	23.6248	0.030037	0.057543	4.15925		1.20363	19.0312		3.82396	12		65
2011		guangdong	23.4499	0.096394	0.074019			1.09719	18.6041			12		65
2000		guangdong	21.7617	0.060289	0.121074			0.787195				12		65
2003		guangdong	22.9889	0.013804	0.023265			0.910235	14.9787			16		52
2018		guangdong	24.2193	0.02365	0.013916	4.21438		1.19266	17.2167		3.77725	16		52
2005		guangdong	22.9338	0.002059	0.038911			0.970422				16		52
2008		guangdong	23.0794	0.026269	0.035439			1.04141	16.1125			16		52
2004		guangdong	22.9848	0.016675	0.028998			0.941939				16		52
2016		guangdong	23.5707	0.005854	0.029931	3.5524		1.16903	19.2743		3.83742	16		52
2015		guangdong	23.38	-0.082234	0.037821	3.57577		1.15627	18.7498		3.8353	16		52
2007		guangdong	22.9509	0.022182	0.034361			1.01978	14.9652			16		52
2000		guangdong	23.0321	0.025126	0.024587			0.787195				16		52
2014		guangdong	23.5434	0.003722	0.035366	3.78716		1.14279	19.257		3.81608	16		52
2002		guangdong	22.67	0.006501	0.030853			0.874591				16		52
2020		guangdong	24.6328	0.011682	0.020317	4.18909		1.21411	16.1499		3.77955	16		52
2012		guangdong	23.5304	0.002715	0.035754	3.96643		1.11334	19.1193		3.79979	16		52
2009		guangdong	23.331	0.012222	0.034384			1.06139	16.3952			16		52
2013		guangdong	23.4797	0.003705	0.033708	3.92582		1.12851	19.3164		3.80348	16		52
2017		guangdong	23.8828	0.249343	0.024905	3.69914		1.18114	19.1384		3.82408	16		52
2001		guangdong	22.699	-0.080649	0.042445			0.834032				16		52
2011		guangdong	23.551	0.001449	0.035857	3.70319		1.09719	18.9611		3.82372	16		52
2019		guangdong	24.4748	0.008864	0.01554	4.19744		1.20363	16.5029		3.77878	16		52
2006		guangdong	23.0211	0.011549	0.039816	3.39543		0.996229			3.8517	16		52
2010		guangdong	23.5246	0.006738	0.031558	3.55782		1.07992	18.3355		3.83693	16		52
2007		guangdong	19.1833	0.253671	0.069128			1.01978				17		62
2001		guangdong	20.1534	-1.52893	36.1533			0.834032				17		62
2009		guangdong	18.9495	-0.58881	0.097373			1.06139				17		62
2015		guangdong	17.6413	-0.002176	0.031531	3.36831		1.15627			3.68339	17		62
2016		guangdong	17.8061	0.077865	0.040187	3.5099		1.16903			3.65507	17		62
2012		guangdong	18.9071	-0.349379	0.085868	3.46359		1.11334			4.02167	17		62
2003		guangdong	19.9132	-0.07004	0.417201			0.910235				17		62
2014		guangdong	17.7569	0.056975	0.066529	3.53252		1.14279			3.65055	17		62
2020		guangdong	18.3345	0.056652	0.040588	4.02167		1.21411	11.5129		3.46359	17		62
2013		guangdong	18.8362	10.0322	0.31653			1.12851				17		62
2006		guangdong	19.4028	-0.033733	0.101199			0.996229				17		62
2011		guangdong	18.7263	0.290034	0.068018			1.09719				17		62
2018		guangdong	18.1093	-0.025619	0.05527	3.89776		1.19266			3.5775	17		62
2019		guangdong	17.9544	-0.11493	0.08431	3.96071		1.20363			3.56491	17		62
2017		guangdong	18.1136	0.024742	0.041772	3.51608		1.18114			3.65384	17		62
2000		guangdong	21.6231	-0.069853	1.0417			0.787195				17		62
2005		guangdong	19.6112	0.019597	0.201172			0.970422				17		62
2004		guangdong	19.8736	-0.03974	0.161178			0.941939				17		62
2002		guangdong	20.0557	0.012243	0.280412			0.874591				17		62
2008		guangdong	19.0672	-0.219551	0.132132			1.04141				17		62
2010		guangdong	18.7439	0.418882	0.079567			1.07992				17		62
2002		guangdong	19.9307	0.025504	0.343582			0.874591				19		59
2005		guangdong	19.9003	0.009811	0.503891			0.970422				19		59
2008		guangdong	20.092	0.032027	0.219257			1.04141	15.6464			19		59
2020		guangdong	22.7124	0.057336	0.023988	4.06511		1.21411	11.6687		4.01944	19		26
2006		guangdong	19.9662	0.083311	0.436016	3.63994		0.996229			3.71624	19		59
2019		guangdong	22.6365	0.058066	0.023571	4.01944		1.20363	16.3249		4.06511	19		26
2007		guangdong	19.9641	0.094813	0.197815			1.01978	17.3466			19		59
2011		guangdong	20.7834	0.01121	0.149254			1.09719	14.4033			19		59
2016		guangdong	20.8875	0.080523	0.315018	3.65025		1.16903	15.202		3.71418	19		59
2003		guangdong	19.9111	-0.109794	0.625124			0.910235				19		59
2010		guangdong	20.3054	0.01402	0.170395			1.07992	14.4408			19		59
2000		guangdong	19.8702	0.023894	0.477289			0.787195		0.310109		19		59
2001		guangdong	19.8092	0.028068	0.387245			0.834032		0.316506		19		59
2009		guangdong	20.2506	-0.017078	0.211011			1.06139	13.4102			19		59
2000		guangdong	19.8702	0.023894	0.477289			0.787195		0.304397		19		59
2015		guangdong	20.782	-0.038789	0.238053	3.69146	0.688658	1.15627	15.2577		3.70594	19		59
2014		guangdong	20.867	0.012384	0.205541	3.8588		1.14279	15.678		3.67247	19		59
2001		guangdong	19.8092	0.028068	0.387245			0.834032		0.31637		19		59
2017		guangdong	20.7913	-0.054473	0.241095	3.57499		1.18114			3.72923	19		59
2004		guangdong	19.956	-0.003827	0.522732			0.941939				19		59
2001		guangdong	19.8092	0.028068	0.387245			0.834032		0.31637		19		59
2012		guangdong	20.9246	0.064827	0.204618			1.11334	14.9942			19		59
2018		guangdong	22.5903	0.051835	0.022916	4.09305		1.19266	16.2044			19		59
2001		guangdong	19.8092	0.028068	0.387245			0.834032		0.31637		19		59
2001		guangdong	19.8092	0.028068	0.387245			0.834032		0.31637		19		59
2000		guangdong	19.8702	0.023894	0.477289			0.787195		0.304397		19		59
2000		guangdong	19.8702	0.023894	0.477289			0.787195		0.304397		19		59
2001		guangdong	19.8092	0.028068	0.387245			0.834032		0.31637		19		59
2013		guangdong	21.0134	0.035329	0.138315	3.8057		1.12851	15.9647		3.68309	19		59
2001		guangdong	19.8092	0.028068	0.387245			0.834032		0.31637		19		59
2014		guangdong	20.874	0.008117	0.056416	3.56972		1.14279	15.241		3.69305	20		52
2006		guangdong	19.7452	-0.051108	0.203399			0.996229		0.771822		20		52
2002		guangdong	19.9872	0.011563	0.147877		0.225751	0.874591		0.4874		20		52
2005		guangdong	19.7796	0.016174	0.084706			0.970422		0.507649		20		52
2001		guangdong	19.9253	0.006727	0.134222			0.834032		0.402494		20		52
2006		guangdong	19.7452	-0.051108	0.203399			0.996229		0.450729		20		52
2000		guangdong	19.9618	0.006117	0.133009			0.787195		0.435027		20		52
2009		guangdong	20.4446	0.006904	0.058456			1.06139				20		52
2016		guangdong	20.2652	0.006107	0.081176			1.16903	14.1661			20		52
2019		guangdong	20.2358	0.008869	0.052711	3.83278		1.20363	12.4649		3.60536	20		52
2002		guangdong	19.9872	0.011563	0.147877		0.225751	0.874591		0.634371		20		52
2018		guangdong	20.2405	0.005285	0.060459			1.19266	13.7365			20		52
2017		guangdong	20.2609	0.001544	0.049861			1.18114	11.9918			20		52
2013		guangdong	20.4104	-0.009225	0.062602			1.12851	14.3179			20		52
2000		guangdong	19.9618	0.006117	0.133009			0.787195		0.435027		20		52
2005		guangdong	19.7796	0.016174	0.084706			0.970422		0.507649		20		52
2005		guangdong	19.7796	0.016174	0.084706			0.970422		0.439864		20		52
2000		guangdong	19.9618	0.006117	0.133009			0.787195		0.435027		20		52
2011		guangdong	20.3204	0.014882	0.042943			1.09719	11.0021			20		52
2002		guangdong	19.9872	0.011563	0.147877		0.225751	0.874591		0.547231		20		52
2012		guangdong	20.34	0.004803	0.06295			1.11334				20		52
2008		guangdong	19.9173	0.018444	0.125787			1.04141	12.8992			20		52
2002		guangdong	19.9872	0.011563	0.147877		0.225751	0.874591		0.4874		20		52
2002		guangdong	19.9872	0.011563	0.147877		0.225751	0.874591		0.50292		20		52
2004		guangdong	19.8786	-0.097876	0.339942			0.941939		0.472359		20		52
2006		guangdong	19.7452	-0.051108	0.203399			0.996229		0.396647		20		52
2020		guangdong	20.2577	0.010999	0.049847	3.85238		1.21411	13.05		3.59882	20		52
2001		guangdong	19.9253	0.006727	0.134222			0.834032		0.496597		20		52
2000		guangdong	19.9618	0.006117	0.133009			0.787195		0.475491		20		52
2010		guangdong	20.4029	0.012379	0.042924			1.07992	12.2061			20		52
2004		guangdong	19.8786	-0.097876	0.339942			0.941939		0.477086		20		52
2006		guangdong	19.7452	-0.051108	0.203399			0.996229		0.396647		20		52
2015		guangdong	20.8674	-0.003625	0.085476	3.39398		1.15627	14.3413		3.75162	20		52
2004		guangdong	19.8786	-0.097876	0.339942			0.941939		0.496738		20		52
2003		guangdong	19.9817	-0.016409	0.194062		0.589497	0.910235				20		52
2007		guangdong	19.7397	0.058843	0.088493			1.01978				20		52
2004		guangdong	19.8786	-0.097876	0.339942			0.941939		0.47354		20		52
2004		guangdong	19.8786	-0.097876	0.339942			0.941939		0.477086		20		52
2002		guangdong	19.9872	0.011563	0.147877		0.225751	0.874591		0.509111		20		52
2006		guangdong	19.7452	-0.051108	0.203399			0.996229		0.700247		20		52
2010		guangdong	18.1185	-6.71394	11.2114			1.06139				30		8
2000		guangdong	21.0867	0.018814	0.062713		0.621261	0.732099		0.633877		30		8
2000		guangdong	21.0867	0.018814	0.062713		0.621261	0.732099		0.703684		30		8
2000		guangdong	21.0867	0.018814	0.062713		0.621261	0.732099		0.633877		30		8
2008		guangdong	16.7037	-3.77467	2.29352			1.01978				30		8
2009		guangdong	17.5506	0.273775	2.06698			1.04141				30		8
2001		guangdong	19.9124	-1.0906	1.1159		0.112858	0.787195		0.729863		30		8
2001		guangdong	19.9124	-1.0906	1.1159		0.112858	0.787195		0.636145		30		8
2001		guangdong	19.9124	-1.0906	1.1159		0.112858	0.787195		0.784406		30		8
2000		guangdong	21.0867	0.018814	0.062713		0.621261	0.732099		0.633877		30		8
2000		guangdong	21.0867	0.018814	0.062713		0.621261	0.732099		0.633877		30		8
2001		guangdong	19.9124	-1.0906	1.1159		0.112858	0.787195		0.9257		30		8
2000		guangdong	21.0867	0.018814	0.062713		0.621261	0.732099		0.728455		30		8
2000		guangdong	21.0867	0.018814	0.062713		0.621261	0.732099		0.633877		30		8
2000		guangdong	21.0867	0.018814	0.062713		0.621261	0.732099		0.633877		30		8
2001		guangdong	19.9124	-1.0906	1.1159		0.112858	0.787195		0.640542		30		8
2007		guangdong	17.1171	-0.774823	1.97214			0.996229				30		8
2001		guangdong	19.9124	-1.0906	1.1159		0.112858	0.787195		0.610419		30		8
2000		guangdong	21.0867	0.018814	0.062713		0.621261	0.732099		0.633877		30		8
2000		guangdong	21.0867	0.018814	0.062713		0.621261	0.732099		0.633877		30		8
2000		guangdong	21.0867	0.018814	0.062713		0.621261	0.732099		0.498029		30		8
2000		guangdong	21.0867	0.018814	0.062713		0.621261	0.732099		0.633877		30		8
2011		guangdong	18.0077	20.7876	65.6063			1.07992				30		8
2001		guangdong	19.9124	-1.0906	1.1159		0.112858	0.787195		0.706002		30		8
2001		guangdong	19.9124	-1.0906	1.1159		0.112858	0.787195		0.590977		30		8
2000		guangdong	21.0867	0.018814	0.062713		0.621261	0.732099		0.633877		30		8
2000		guangdong	21.0867	0.018814	0.062713		0.621261	0.732099		0.66597		30		8
2004		guangdong	19.5141	-0.139082	0.285591			0.910235				30		8
2001		guangdong	19.9124	-1.0906	1.1159		0.112858	0.787195		0.784406		30		8
2000		guangdong	21.0867	0.018814	0.062713		0.621261	0.732099		0.633877		30		8
2000		guangdong	21.0867	0.018814	0.062713		0.621261	0.732099		0.633877		30		8
2000		guangdong	21.0867	0.018814	0.062713		0.621261	0.732099		0.633877		30		8
2003		guangdong	19.7512	0.041081	0.364948			0.874591				30		8
2001		guangdong	19.9124	-1.0906	1.1159		0.112858	0.787195		0.784406		30		8
2002		guangdong	19.13	-1.74916	30.9496			0.834032				30		8
2000		guangdong	21.0867	0.018814	0.062713		0.621261	0.732099		0.633877		30		8
2000		guangdong	21.0867	0.018814	0.062713		0.621261	0.732099		0.786255		30		8
2000		guangdong	21.0867	0.018814	0.062713		0.621261	0.732099		0.633877		30		8
2000		guangdong	21.0867	0.018814	0.062713		0.621261	0.732099		0.633877		30		8
2000		guangdong	21.0867	0.018814	0.062713		0.621261	0.732099		0.661026		30		8
2005		guangdong	17.4841	-0.315621	0.369914			0.941939				30		8
2000		guangdong	21.0867	0.018814	0.062713		0.621261	0.732099		0.633877		30		8
2000		guangdong	21.0867	0.018814	0.062713		0.621261	0.732099		0.98482		30		8
2000		guangdong	21.0867	0.018814	0.062713		0.621261	0.732099		0.633877		30		8
2001		guangdong	19.9124	-1.0906	1.1159		0.112858	0.787195		0.784406		30		8
2000		guangdong	21.0867	0.018814	0.062713		0.621261	0.732099		0.633877		30		8
2008		guangdong	24.2659	0.044578	0.035106			0.996229	18.7472			39		61
2013		guangdong	25.0083	0.038857	0.069833			1.09719	18.8617			39		61
2003		guangdong	23.019	0.086912	0.039154			0.834032				39		61
2014		guangdong	25.1981	0.037834	0.066454			1.11334	19.5025			39		61
2016		guangdong	25.5485	0.006345	0.082341	4.12758		1.14279	20.0248		4.30559	39		61
2020		guangdong	25.7083	0.037772	0.052001	4.51365		1.19266	20.3838		4.22838	39		61
2010		guangdong	24.7147	0.062321	0.052819			1.04141	18.3554			39		61
2011		guangdong	24.8878	0.061758	0.058748			1.06139	19.4041			39		61
2007		guangdong	24.4219	0.102986	0.032774			0.970422	16.6241			39		61
2015		guangdong	25.3939	0.023357	0.070664	4.07755		1.12851	19.5156		4.3156	39		61
2005		guangdong	23.5666	0.162343	0.042024			0.910235				39		61
2000		guangdong	22.6163	0.082891	0.039464			0.66573				39		61
2012		guangdong	24.8663	0.030316	0.068478			1.07992	18.7079			39		61
2017		guangdong	25.5954	0.024751	0.071849	3.90367		1.15627			4.35037	39		61
2001		guangdong	22.5044	0.09763	0.071919			0.732099				39		61
2018		guangdong	25.7914	0.028108	0.055178	4.51895		1.16903	19.7735		4.22732	39		61
2006		guangdong	23.8554	0.146408	0.026944			0.941939				39		61
2002		guangdong	22.7693	0.081555	0.031489			0.787195				39		61
2019		guangdong	25.8714	0.015167	0.060645	4.51415		1.18114	20.6105		4.22828	39		61
2004		guangdong	23.5502	0.186016	0.041979			0.874591				39		61
2009		guangdong	24.3438	0.030055	0.096509			1.01978	18.7754			39		61
2015		guangdong	21.3864	0.106927	0.089899	3.6088		1.12851	15.7031		3.74841	46		12
2008		guangdong	20.9513	0.035004	0.075701			0.996229	14.8418			46		12
2009		guangdong	20.5795	0.055854	0.047168			1.01978	10.7144			46		12
2007		guangdong	20.8465	0.030072	0.07608			0.970422	17.5471			46		12
2010		guangdong	20.4883	-0.030335	0.080606			1.04141				46		12
2019		guangdong	22.5907	0.198764	0.049504			1.18114	15.8048			46		12
2006		guangdong	20.5892	-0.095794	0.147617			0.941939				46		12
2004		guangdong	20.8531	0.010343	0.062736			0.874591				46		12
2016		guangdong	21.3961	0.003079	0.117619	3.67823		1.14279	15.5189		3.71369	46		12
2014		guangdong	21.4078	0.072533	0.074481	3.81859		1.11334	15.7791		3.64352	46		12
2012		guangdong	20.9153	0.024476	0.078864			1.07992	13.7846			46		12
2011		guangdong	20.9553	0.479594	0.063949			1.06139	12.6115			46		12
2003		guangdong	21.0434	0.007181	0.064855			0.834032	15.1426			46		12
2005		guangdong	20.8161	0.008036	0.066867			0.910235				46		12
2017		guangdong	22.0855	-0.047321	0.124848			1.15627	14.7626			46		12
2020		guangdong	23.0162	0.107197	0.046687			1.19266	12.6881			46		12
2018		guangdong	22.3686	0.098938	0.050345	4.12977		1.16903	14.9813			46		12
2000		guangdong	21.3469	-0.194714	0.129938			0.66573				46		12
2013		guangdong	21.0089	-0.007818	0.08427			1.09719	14.0487			46		12
2001		guangdong	21.0338	-0.067899	0.148286			0.732099				46		12
2002		guangdong	20.9481	0.010222	0.067329			0.787195				46		12
2018		guangdong	22.9005	0.063939	0.010844	3.87148		1.15627	16.321		3.62458	47		42
2000		guangdong	19.9486	0.000998	1.23767		0.287304	0.583198		0.45233		47		42
2000		guangdong	19.9486	0.000998	1.23767		0.287304	0.583198		0.45233		47		42
2003		guangdong	19.4393	-0.108049	0.829322			0.787195				47		42
2000		guangdong	19.9486	0.000998	1.23767		0.287304	0.583198		0.45233		47		42
2009		guangdong	20.2996	-0.062425	0.075771			0.996229	12.3317			47		42
2016		guangdong	22.3614	0.081814	0.03778	3.44144		1.12851	15.2941		3.68601	47		42
2000		guangdong	19.9486	0.000998	1.23767		0.287304	0.583198		0.45233		47		42
2000		guangdong	19.9486	0.000998	1.23767		0.287304	0.583198		0.661824		47		42
2017		guangdong	22.7539	0.056996	0.040141	3.41564		1.14279	15.2817		3.6897	47		42
2019		guangdong	22.8946	0.076152	0.01172	3.93414		1.16903	16.3067		3.61563	47		42
2000		guangdong	19.9486	0.000998	1.23767		0.287304	0.583198		0.489811		47		42
2000		guangdong	19.9486	0.000998	1.23767		0.287304	0.583198		0.45233		47		42
2002		guangdong	19.6398	0.004534	0.475192			0.732099				47		42
2012		guangdong	21.3445	0.104086	0.068764			1.06139	15.438			47		42
2000		guangdong	19.9486	0.000998	1.23767		0.287304	0.583198		0.45233		47		42
2000		guangdong	19.9486	0.000998	1.23767		0.287304	0.583198		0.45233		47		42
2000		guangdong	19.9486	0.000998	1.23767		0.287304	0.583198		0.45233		47		42
2000		guangdong	19.9486	0.000998	1.23767		0.287304	0.583198		0.45233		47		42
2000		guangdong	19.9486	0.000998	1.23767		0.287304	0.583198		0.320574		47		42
2000		guangdong	19.9486	0.000998	1.23767		0.287304	0.583198		0.45233		47		42
2001		guangdong	19.9658	0.031413	0.454901			0.66573				47		42
2014		guangdong	22.2656	0.077766	0.033254	3.64161		1.09719	14.6442		3.65742	47		42
2020		guangdong	22.9248	0.083133	0.011558	3.93766		1.18114	17.1977		3.61513	47		42
2000		guangdong	19.9486	0.000998	1.23767		0.287304	0.583198		0.45233		47		42
2000		guangdong	19.9486	0.000998	1.23767		0.287304	0.583198		0.45233		47		42
2007		guangdong	20.3032	0.007789	0.065244			0.941939	12.6115			47		42
2013		guangdong	21.9385	0.105129	0.04948	3.56765		1.07992	14.9969		3.66798	47		42
2000		guangdong	19.9486	0.000998	1.23767		0.287304	0.583198		0.45233		47		42
2000		guangdong	19.9486	0.000998	1.23767		0.287304	0.583198		0.631404		47		42
2010		guangdong	20.5611	0.11651	0.085445			1.01978	13.3047			47		42
2005		guangdong	20.2109	0.044221	0.052787			0.874591				47		42
2011		guangdong	21.0734	0.138379	0.075117			1.04141	14.6179			47		42
2000		guangdong	19.9486	0.000998	1.23767		0.287304	0.583198		0.45233		47		42
2006		guangdong	20.2285	0.047404	0.071076			0.910235				47		42
2000		guangdong	19.9486	0.000998	1.23767		0.287304	0.583198		0.45233		47		42
2000		guangdong	19.9486	0.000998	1.23767		0.287304	0.583198		0.45233		47		42
2000		guangdong	19.9486	0.000998	1.23767		0.287304	0.583198		0.45233		47		42
2000		guangdong	19.9486	0.000998	1.23767		0.287304	0.583198		0.45233		47		42
2015		guangdong	21.9478	0.076278	0.030747	3.43393		1.11334	14.5121		3.68709	47		42
2004		guangdong	20.0313	0.016324	0.08753			0.834032				47		42
2000		guangdong	19.9486	0.000998	1.23767		0.287304	0.583198		0.45233		47		42
2008		guangdong	20.2319	-0.002386	0.080453			0.970422	12.9651			47		42
2000		guangdong	19.9486	0.000998	1.23767		0.287304	0.583198		0.45233		47		42
2005		guangdong	21.0093	0.039906	0.077857			0.874591		0.551214		48		52
2011		guangdong	22.8092	0.032132	0.074095			1.04141	19.6096			48		52
2002		guangdong	20.7462	-0.037231	0.265989			0.732099		0.339552		48		52
2000		guangdong	20.2239	0.057625	0.091788			0.583198		0.592034		48		52
2000		guangdong	20.2239	0.057625	0.091788			0.583198		0.646025		48		52
2000		guangdong	20.2239	0.057625	0.091788			0.583198		1		48		52
2005		guangdong	21.0093	0.039906	0.077857			0.874591		0.919739		48		52
2004		guangdong	21.1352	0.071	0.080437			0.834032		0.72716		48		52
2005		guangdong	21.0093	0.039906	0.077857			0.874591		0.339429		48		52
2000		guangdong	20.2239	0.057625	0.091788			0.583198		0.629479		48		52
2000		guangdong	20.2239	0.057625	0.091788			0.583198		0.485044		48		52
2001		guangdong	20.569	0.033744	0.098163			0.66573		0.732267		48		52
2000		guangdong	20.2239	0.057625	0.091788			0.583198		0.691129		48		52
2001		guangdong	20.569	0.033744	0.098163			0.66573		0.675579		48		52
2004		guangdong	21.1352	0.071	0.080437			0.834032		0.389501		48		52
2000		guangdong	20.2239	0.057625	0.091788			0.583198		0.459627		48		52
2000		guangdong	20.2239	0.057625	0.091788			0.583198		0.521316		48		52
2002		guangdong	20.7462	-0.037231	0.265989			0.732099		0.897842		48		52
2008		guangdong	22.3373	-0.014651	0.110963			0.970422	13.4946			48		52
2001		guangdong	20.569	0.033744	0.098163			0.66573		0.400435		48		52
2020		guangdong	25.0213	0.021215	0.033738	4.21538		1.18114	16.9087		3.87526	48		52
2003		guangdong	20.8772	0.042403	0.08509			0.787195		0.891708		48		52
2013		guangdong	22.7998	0.03619	0.099431	3.74814		1.07992	19.0185		3.942	48		52
2009		guangdong	22.5914	-0.053899	0.078184			0.996229	16.4054			48		52
2000		guangdong	20.2239	0.057625	0.091788			0.583198		0.777592		48		52
2017		guangdong	24.1128	0.031451	0.111534	3.76216		1.14279	20.074		3.94	48		52
2004		guangdong	21.1352	0.071	0.080437			0.834032		0.389501		48		52
2007		guangdong	22.266	0.025494	0.061584			0.941939	11.9891			48		52
2001		guangdong	20.569	0.033744	0.098163			0.66573		0.543217		48		52
2004		guangdong	21.1352	0.071	0.080437			0.834032		0.599355		48		52
2003		guangdong	20.8772	0.042403	0.08509			0.787195		0.891708		48		52
2001		guangdong	20.569	0.033744	0.098163			0.66573		0.826429		48		52
2000		guangdong	20.2239	0.057625	0.091788			0.583198		0.553448		48		52
2019		guangdong	24.9046	0.013218	0.03604	4.13368		1.16903	20.3237		3.88693	48		52
2002		guangdong	20.7462	-0.037231	0.265989			0.732099		0.567035		48		52
2001		guangdong	20.569	0.033744	0.098163			0.66573		0.473325		48		52
2004		guangdong	21.1352	0.071	0.080437			0.834032		0.683766		48		52
2006		guangdong	21.1619	0.06585	0.062315			0.910235		0.607901		48		52
2000		guangdong	20.2239	0.057625	0.091788			0.583198		0.784172		48		52
2000		guangdong	20.2239	0.057625	0.091788			0.583198		0.493523		48		52
2001		guangdong	20.569	0.033744	0.098163			0.66573		0.51615		48		52
2010		guangdong	22.7991	0.019464	0.072855			1.01978	18.3142			48		52
2015		guangdong	23.7973	0.029773	0.120654	3.7228		1.11334	20.1879		3.94563	48		52
2000		guangdong	20.2239	0.057625	0.091788			0.583198		0.618243		48		52
2001		guangdong	20.569	0.033744	0.098163			0.66573		0.891649		48		52
2012		guangdong	22.7778	0.017065	0.084417			1.06139	19.1606			48		52
2003		guangdong	20.8772	0.042403	0.08509			0.787195		0.850457		48		52
2018		guangdong	24.8182	0.017143	0.02653	4.16391		1.15627	16.7552		3.88261	48		52
2000		guangdong	20.2239	0.057625	0.091788			0.583198		0.784172		48		52
2001		guangdong	20.569	0.033744	0.098163			0.66573		0.446785		48		52
2002		guangdong	20.7462	-0.037231	0.265989			0.732099		0.506422		48		52
2000		guangdong	20.2239	0.057625	0.091788			0.583198		0.367551		48		52
2001		guangdong	20.569	0.033744	0.098163			0.66573		0.636443		48		52
2001		guangdong	20.569	0.033744	0.098163			0.66573		0.883372		48		52
2001		guangdong	20.569	0.033744	0.098163			0.66573		0.878587		48		52
2003		guangdong	20.8772	0.042403	0.08509			0.787195		0.589122		48		52
2016		guangdong	23.7996	0.026285	0.135742	3.73561		1.12851	19.631		3.94379	48		52
2003		guangdong	20.8772	0.042403	0.08509			0.787195		0.630689		48		52
2000		guangdong	20.2239	0.057625	0.091788			0.583198		0.706848		48		52
2006		guangdong	21.1619	0.06585	0.062315			0.910235		0.833408		48		52
2002		guangdong	20.7462	-0.037231	0.265989			0.732099		0.339552		48		52
2003		guangdong	20.8772	0.042403	0.08509			0.787195		0.434451		48		52
2001		guangdong	20.569	0.033744	0.098163			0.66573		0.669788		48		52
2003		guangdong	20.8772	0.042403	0.08509			0.787195		0.47734		48		52
2014		guangdong	23.4764	0.049973	0.107351	3.8605		1.09719	19.7649		3.92595	48		52
2000		guangdong	20.2239	0.057625	0.091788			0.583198		0.665229		48		52
2002		guangdong	20.9752	-0.132649	0.444624			0.66573				49		61
2009		guangdong	21.1172	0.025665	0.075173			0.970422	15.4944			49		61
2018		guangdong	23.0897	0.245694	0.045922			1.14279	15.5528			49		61
2004		guangdong	20.9399	0.004249	0.110747			0.787195				49		61
2006		guangdong	20.8411	0.006179	0.080565			0.874591				49		61
2000		guangdong	20.9708	0.060421	0.081219			0.475885				49		61
2015		guangdong	22.2193	0.016788	0.065637			1.09719	14.6248			49		61
2014		guangdong	22.0215	0.029602	0.07872	3.84569		1.07992	14.6657		4.07037	49		61
2012		guangdong	21.5682	0.002869	0.087759			1.04141	15.6522			49		61
2013		guangdong	21.6786	0.03304	0.072816			1.06139	14.4121			49		61
2003		guangdong	21.0999	0.009567	0.083209			0.732099				49		61
2019		guangdong	23.1542	0.031483	0.056706	4.19358		1.15627	15.8459		3.9544	49		61
2010		guangdong	21.412	0.027799	0.081192			0.996229	15.5271			49		61
2001		guangdong	21.0554	0.029347	0.126718			0.583198				49		61
2016		guangdong	22.6383	0.116608	0.040896			1.11334	15.84			49		61
2017		guangdong	22.7548	0.159729	0.051847	3.79706		1.12851	15.6999		4.08658	49		61
2020		guangdong	23.197	0.03286	0.047585	4.22046		1.16903	16.5507		3.94544	49		61
2008		guangdong	21.0566	0.014173	0.08209			0.941939	15.0444			49		61
2007		guangdong	20.9985	0.01878	0.101133			0.910235	16.2799			49		61
2011		guangdong	21.4949	0.028586	0.078304			1.01978	14.503			49		61
2005		guangdong	20.9067	-0.047858	0.129351			0.834032				49		61
2013		guangdong	21.4817	0.037567	0.078246	3.67121		1.06139	13.9269		3.88772	51		18
2019		guangdong	22.5463	0.015492	0.089645			1.15627	16.2585			51		18
2012		guangdong	21.2776	0.032371	0.112101	3.75343		1.04141	13.6766		3.87402	51		18
2009		guangdong	21.0304	-0.212715	0.145871	3.42111		0.970422			3.43928	51		47
2016		guangdong	21.6587	0.055097	0.089297	3.8937		1.11334	16.1008		3.85064	51		18
2000		guangdong	22.1363	0.003076	0.062393			0.475885				51		52
2018		guangdong	22.6873	0.003335	0.075961	4.28242		1.14279	16.1674		3.78586	51		18
2015		guangdong	21.6844	0.040941	0.059637	3.80937		1.09719	13.7963		3.8647	51		18
2001		guangdong	21.9643	-0.098624	0.19163			0.583198				51		52
2017		guangdong	22.6681	0.04427	0.072694	3.83897		1.12851	15.6728		3.85976	51		18
2010		guangdong	21.106	0.044977	0.096326	3.50261		0.996229			3.39853	51		47
2004		guangdong	22.0741	0.03528	0.07001			0.787195				51		52
2002		guangdong	22.0377	0.042401	0.071404			0.66573				51		52
2003		guangdong	22.0871	0.058072	0.062224			0.732099				51		52
2014		guangdong	21.7015	0.032817	0.066642	3.74845		1.07992	14.2567		3.87485	51		18
2020		guangdong	22.4865	0.005022	0.07489			1.16903	10.915			51		18
2007		guangdong	21.2201	0.027573	0.315696	3.17386		0.910235	11.9184		2.67432	51		52
2005		guangdong	21.9641	-0.066676	0.118581	2.67432		0.834032			3.17386	51		52
2006		guangdong	21.8719	-0.046316	0.086294			0.874591				51		52
2008		guangdong	21.1803	0.03443	0.180882	3.41415		0.941939	10.309			51		47
2011		guangdong	21.2382	0.043822	0.150658	3.37595		1.01978	12.4292		3.46186	51		47
2000		guangdong	21.6592	0.001438	0.091923			0.326634				52		44
2001		guangdong	21.6171	0.001615	0.087252			0.475885				52		44
2003		guangdong	22.2949	0.014401	0.119335			0.66573				53		30
2018		guangdong	23.694	0.047405	0.023606			1.12851				53		30
2017		guangdong	23.6608	0.061028	0.039114			1.11334	17.7367			53		30
2020		guangdong	23.9157	0.049244	0.016803	4.25256		1.15627	17.7629		3.84516	53		30
2012		guangdong	23.3675	0.037986	0.037513			1.01978	17.4478			53		30
2014		guangdong	23.3776	0.038464	0.022907			1.06139	17.6374			53		30
2004		guangdong	22.3221	0.029173	0.124604			0.732099				53		30
2015		guangdong	23.4885	0.017324	0.0302	3.48365		1.07992	18.2083		4.22962	53		30
2011		guangdong	23.3653	0.07644	0.037393			0.996229	17.3998			53		30
2019		guangdong	23.7349	0.043759	0.023397	4.20667		1.14279	18.0473		3.86811	53		30
2006		guangdong	22.6971	0.190511	0.087832			0.834032				53		30
2008		guangdong	22.7927	0.050887	0.071287			0.910235	15.791			53		30
2009		guangdong	23.1783	0.053104	0.083186			0.941939	15.8952			53		30
2005		guangdong	22.282	0.05851	0.123732			0.787195				53		30
2000		guangdong	22.2447	0.03203	0.115307			0.326634				53		30
2013		guangdong	23.3939	0.029525	0.028314			1.04141	17.3951			53		30
2002		guangdong	22.2562	0.01236	0.1183			0.583198				53		30
2007		guangdong	22.7944	0.163641	0.063579			0.874591	15.3969			53		30
2001		guangdong	22.2625	0.009583	0.097641			0.475885				53		30
2010		guangdong	23.4023	0.072469	0.070286			0.970422	16.775			53		30
2016		guangdong	23.5547	0.020815	0.035003			1.09719	18.05			53		30
2017		guangdong	21.7542	0.015857	0.187988			1.11334	14.1453			59		52
2020		guangdong	22.0353	-0.047752	0.331439			1.15627				59		1
2019		guangdong	22.0547	0.001994	0.331153	4.06167		1.14279	15.2575		4.06986	59		52
2010		guangdong	19.8964	0.062151	0.602937			0.970422				59		52
2018		guangdong	21.9598	-0.044719	0.403635	4.06986		1.12851	15.2346		4.06167	59		52
2015		guangdong	20.446	0.013802	0.369891			1.07992	13.9039			59		52
2002		guangdong	21.6052	0.04656	0.163113			0.583198				59		52
2007		guangdong	21.9585	-0.054147	0.171066			0.874591	17.257			59		52
2008		guangdong	21.8728	0.006287	0.103437			0.910235	16.6664			59		52
2009		guangdong	20.3687	-0.998602	0.767098			0.941939	16.8791			59		52
2000		guangdong	21.8463	0.049272	0.143365			0.326634				59		52
2006		guangdong	22.0179	0.011834	0.132905			0.834032				59		52
2012		guangdong	19.8706	0.007731	0.265299			1.01978	10.8198			59		52
2003		guangdong	21.9611	0.060917	0.083081			0.66573				59		52
2016		guangdong	20.9961	0.008422	0.292686			1.09719	14.1619			59		52
2001		guangdong	21.7473	0.032475	0.170207			0.475885				59		52
2005		guangdong	22.1747	0.008746	0.114055			0.787195				59		52
2014		guangdong	19.8575	-0.208206	0.728651			1.06139	9.79527			59		52
2004		guangdong	22.3293	0.065114	0.081868			0.732099				59		52
2011		guangdong	19.7888	-0.098447	7.71425			0.996229				59		52
2013		guangdong	20.1983	-0.073098	0.046661			1.04141				59		52
2005		guangdong	22.1061	-0.190904	0.168			0.732099				62		15
2008		guangdong	21.7448	0.005727	0.068175			0.874591	17.798			62		15
2001		guangdong	21.8363	0.061731	0.12501			0.326634				62		15
2017		guangdong	24.1529	0.034667	0.026624	3.68968		1.09719	15.7486		4.01463	62		64
2019		guangdong	24.4409	0.012514	0.029			1.12851	17.8728			62		64
2015		guangdong	23.2698	0.046306	0.042034	3.79434		1.06139	16.1097		3.98847	62		64
2007		guangdong	21.8616	0.013907	0.062915			0.834032	16.8141			62		15
2000		guangdong	20.5866	0.082072	0.156743			0.094048				62		15
2013		guangdong	22.8051	0.033036	0.042569			1.01978	17.0327			62		64
2011		guangdong	22.2992	0.01378	0.044218			0.970422	17.1793			62		15
2009		guangdong	21.8753	0.000201	0.061363			0.910235	16.8024			62		15
2012		guangdong	22.492	0.018896	0.046173			0.996229	16.8271			62		64
2016		guangdong	23.5364	0.033908	0.033656			1.07992	16.3248			62		64
2002		guangdong	21.9556	0.014202	0.164728			0.475885				62		15
2004		guangdong	22.0535	0.008334	0.055129			0.66573				62		15
2006		guangdong	21.9824	0.008097	0.074354			0.787195				62		15
2014		guangdong	22.9883	0.009476	0.040027	3.97992		1.04141	16.7379		3.94207	62		64
2010		guangdong	22.1458	0.015118	0.051921	3.76544		0.941939	17.1951			62		15
2003		guangdong	22.1437	0.013071	0.065087			0.583198				62		15
2018		guangdong	24.4399	0.020284	0.030602	4.19885		1.11334	16.9972		3.88734	62		64
2020		guangdong	24.4051	-0.001021	0.026565	4.08541		1.14279	17.856		3.9157	62		64
2004		guangdong	22.6942	-0.092907	0.312082			0.475885				504		15
2008		guangdong	22.3429	0.083322	0.072134			0.787195	16.2184			504		15
2018		guangdong	23.6153	0.086186	0.052624	4.20339		1.07992	19.0255		4.09516	504		15
2000		guangdong	22.4965	0.043457	0.143932							504		15
2016		guangdong	23.3298	0.094463	0.09727			1.04141	18.5456			504		15
2006		guangdong	22.6769	0.023628	0.084207			0.66573				504		15
2002		guangdong	22.6475	0.022819	0.1833			0.094048		0.519799		504		15
2001		guangdong	22.6102	0.020218	0.237634			-0.366513				504		15
2015		guangdong	23.2098	0.112375	0.097934			1.01978	18.0506			504		15
2007		guangdong	22.774	0.038134	0.065124			0.732099	13.5863			504		15
2003		guangdong	22.8391	0.02945	0.145806			0.326634				504		15
2002		guangdong	22.6475	0.022819	0.1833			0.094048		0.722605		504		15
2009		guangdong	22.4516	0.141789	0.075758			0.834032	16.384			504		15
2002		guangdong	22.6475	0.022819	0.1833			0.094048		0.722605		504		15
2013		guangdong	23.0498	0.128421	0.099964			0.970422	17.1896			504		15
2010		guangdong	22.5301	0.146572	0.088321			0.874591	16.1866			504		15
2002		guangdong	22.6475	0.022819	0.1833			0.094048		0.722605		504		15
2014		guangdong	23.0904	0.103875	0.101213	3.82769		0.996229	17.3542		4.2204	504		15
2017		guangdong	23.508	0.089183	0.082799			1.06139	19.0219			504		15
2012		guangdong	22.8765	0.133374	0.096806			0.941939	18.2652			504		15
2019		guangdong	23.7242	0.112189	0.064091	4.21558		1.09719	19.1252		4.0911	504		15
2020		guangdong	23.8148	0.07452	0.068302	4.24223		1.11334	19.2043		4.08222	504		15
2011		guangdong	22.7513	0.114892	0.091832			0.910235	16.716			504		15
2005		guangdong	22.6753	0.016422	0.110615			0.583198	15.3196			504		15
2002		guangdong	22.6475	0.022819	0.1833			0.094048		0.722605		504		15
2014	0.026242	guangdong	22.6968	0.103606	0.139923		0.588795	0.874591	17.438	0.801694		518		2
2019	0.064768	guangdong	23.6077	0.033432	0.059644	4.23768		1.01978	19.6475		3.86031	518		2
2014	0.026242	guangdong	22.6968	0.103606	0.139923		0.588795	0.874591	17.438	0.55635		518		2
2012	0.03014	guangdong	22.6002	0.100909	0.135047		0.349027	0.787195	17.4499	0.52681		518		2
2007	0.030026	guangdong	21.5687	0.112489	0.123304			0.326634	17.6776	0.418933		518		52
2010	0.033117	guangdong	22.4173	0.091475	0.135684		0.247922	0.66573	16.7498	0.522139		518		52
2014	0.026242	guangdong	22.6968	0.103606	0.139923		0.588795	0.874591	17.438	0.56326		518		2
2005	0.020287	guangdong	20.4224	0.092876	0.152363		0.640355	-0.366513		0.523334		518		52
2013	0.028383	guangdong	22.616	0.087155	0.156698		0.997348	0.834032	16.9155	0.418074		518		2
2004	0.039742	guangdong	20.1891	0.113902	0.141933		0.785259		10.309	0.330724		518		52
2017	0.053305	guangdong	23.3697	0.139811	0.133038	3.70284		0.970422	19.2483		3.90893	518		2
2013	0.028383	guangdong	22.616	0.087155	0.156698		0.997348	0.834032	16.9155	0.497141		518		2
2014	0.026242	guangdong	22.6968	0.103606	0.139923		0.588795	0.874591	17.438	0.55635		518		2
2016	0.07846	guangdong	23.0621	0.084043	0.153361			0.941939	17.5601			518		2
2015	0.025475	guangdong	22.7491	0.101007	0.149257	3.77247	0.449589	0.910235	17.8433	0.527347	3.9026	518		2
2015	0.025475	guangdong	22.7491	0.101007	0.149257	3.77247	0.449589	0.910235	17.8433	0.527347	3.9026	518		2
2011	0.02975	guangdong	22.5262	0.1086	0.125841		0.580843	0.732099	17.13	0.499467		518		2
2009	0.046384	guangdong	22.2112	0.008338	0.158671			0.583198	16.6135	0.577881		518		52
2010	0.033117	guangdong	22.4173	0.091475	0.135684		0.247922	0.66573	16.7498	0.522139		518		52
2004	0.039742	guangdong	20.1891	0.113902	0.141933		0.785259		10.309	0.330724		518		52
2012	0.03014	guangdong	22.6002	0.100909	0.135047		0.349027	0.787195	17.4499	0.646532		518		2
2013	0.028383	guangdong	22.616	0.087155	0.156698		0.997348	0.834032	16.9155	0.396661		518		2
2004	0.039742	guangdong	20.1891	0.113902	0.141933		0.785259		10.309	0.330724		518		52
2005	0.020287	guangdong	20.4224	0.092876	0.152363		0.640355	-0.366513		0.450733		518		52
2015	0.025475	guangdong	22.7491	0.101007	0.149257	3.77247	0.449589	0.910235	17.8433	0.778979	3.9026	518		2
2009	0.046384	guangdong	22.2112	0.008338	0.158671			0.583198	16.6135	0.577881		518		52
2013	0.028383	guangdong	22.616	0.087155	0.156698		0.997348	0.834032	16.9155	0.622857		518		2
2015	0.025475	guangdong	22.7491	0.101007	0.149257	3.77247	0.449589	0.910235	17.8433	0.585813	3.9026	518		2
2005	0.020287	guangdong	20.4224	0.092876	0.152363		0.640355	-0.366513		0.450733		518		52
2015	0.025475	guangdong	22.7491	0.101007	0.149257	3.77247	0.449589	0.910235	17.8433	0.527347	3.9026	518		2
2018	0.061286	guangdong	23.6648	0.104401	0.051941	4.24708		0.996229	19.75		3.85946	518		2
2007	0.030026	guangdong	21.5687	0.112489	0.123304			0.326634	17.6776	0.397884		518		52
2014	0.026242	guangdong	22.6968	0.103606	0.139923		0.588795	0.874591	17.438	0.55635		518		2
2015	0.025475	guangdong	22.7491	0.101007	0.149257	3.77247	0.449589	0.910235	17.8433	1	3.9026	518		2
2005	0.020287	guangdong	20.4224	0.092876	0.152363		0.640355	-0.366513		0.450733		518		52
2012	0.03014	guangdong	22.6002	0.100909	0.135047		0.349027	0.787195	17.4499	0.87373		518		2
2012	0.03014	guangdong	22.6002	0.100909	0.135047		0.349027	0.787195	17.4499	0.478588		518		2
2006	0.035468	guangdong	20.8848	0.093914	0.137378			0.094048				518		52
2005	0.020287	guangdong	20.4224	0.092876	0.152363		0.640355	-0.366513		0.450733		518		52
2020	0.051999	guangdong	23.7841	0.050639	0.066618	4.33378		1.04141	19.679		3.85157	518		2
2005	0.020287	guangdong	20.4224	0.092876	0.152363		0.640355	-0.366513		0.471799		518		52
2013	0.028383	guangdong	22.616	0.087155	0.156698		0.997348	0.834032	16.9155	0.749775		518		2
2012	0.03014	guangdong	22.6002	0.100909	0.135047		0.349027	0.787195	17.4499	0.481427		518		2
2012	0.03014	guangdong	22.6002	0.100909	0.135047		0.349027	0.787195	17.4499	0.440373		518		2
2011	0.02975	guangdong	22.5262	0.1086	0.125841		0.580843	0.732099	17.13	0.358782		518		2
2013	0.028383	guangdong	22.616	0.087155	0.156698		0.997348	0.834032	16.9155	0.497141		518		2
2010	0.033117	guangdong	22.4173	0.091475	0.135684		0.247922	0.66573	16.7498	0.493941		518		52
2015	0.025475	guangdong	22.7491	0.101007	0.149257	3.77247	0.449589	0.910235	17.8433	0.619885	3.9026	518		2
2008	0.099238	guangdong	21.9689	0.060142	0.169686			0.475885	17.1244	0.553704		518		52
2015	0.025475	guangdong	22.7491	0.101007	0.149257	3.77247	0.449589	0.910235	17.8433	0.527347	3.9026	518		2
2008	0.099238	guangdong	21.9689	0.060142	0.169686			0.475885	17.1244	0.543357		518		52
2014	0.026242	guangdong	22.6968	0.103606	0.139923		0.588795	0.874591	17.438	0.543682		518		2
2006	0.005436	guangdong	20.2375	0.061498	0.037782					0.641083		565		52
2015	0.030963	guangdong	22.4126	0.013823	0.088356	3.86416	0.392889	0.834032	15.959	1	3.79734	565		52
2015	0.030963	guangdong	22.4126	0.013823	0.088356	3.86416	0.392889	0.834032	15.959	0.737433	3.79734	565		52
2012	0.023718	guangdong	21.5843	0.047522	0.070017	3.74016	0.320558	0.66573	15.482	0.517207	3.79833	565		52
2011	0.018365	guangdong	21.4529	0.069388	0.058407		0.348549	0.583198	15.2102	0.493532		565		52
2008	0.012531	guangdong	20.5403	0.039241	0.058967			0.094048	14.9633	0.661747		565		52
2015	0.030963	guangdong	22.4126	0.013823	0.088356	3.86416	0.392889	0.834032	15.959	1	3.79734	565		52
2020	0.074171	guangdong	22.9721	0.006587	0.062844			0.996229				565		52
2015	0.030963	guangdong	22.4126	0.013823	0.088356	3.86416	0.392889	0.834032	15.959	0.836973	3.79734	565		52
2011	0.018365	guangdong	21.4529	0.069388	0.058407		0.348549	0.583198	15.2102	0.709071		565		52
2015	0.030963	guangdong	22.4126	0.013823	0.088356	3.86416	0.392889	0.834032	15.959	1	3.79734	565		52
2009	0.029633	guangdong	20.7186	0.033486	0.08321			0.326634	15.2221	0.616043		565		52
2007	0.010662	guangdong	20.4661	0.068883	0.046618			-0.366513	14.9783	0.425547		565		52
2013	0.033837	guangdong	21.8008	0.046313	0.072722	3.70737	0.424422	0.732099	16.5144	0.605583	3.79859	565		52
2015	0.030963	guangdong	22.4126	0.013823	0.088356	3.86416	0.392889	0.834032	15.959	0.503745	3.79734	565		52
2011	0.018365	guangdong	21.4529	0.069388	0.058407		0.348549	0.583198	15.2102	0.429845		565		52
2013	0.033837	guangdong	21.8008	0.046313	0.072722	3.70737	0.424422	0.732099	16.5144	0.480618	3.79859	565		52
2015	0.030963	guangdong	22.4126	0.013823	0.088356	3.86416	0.392889	0.834032	15.959	0.652951	3.79734	565		52
2015	0.030963	guangdong	22.4126	0.013823	0.088356	3.86416	0.392889	0.834032	15.959	0.704361	3.79734	565		52
2015	0.030963	guangdong	22.4126	0.013823	0.088356	3.86416	0.392889	0.834032	15.959	0.695406	3.79734	565		52
2010	0.027782	guangdong	21.0609	0.049355	0.060433		0.535663	0.475885	14.1766	0.742736		565		52
2015	0.030963	guangdong	22.4126	0.013823	0.088356	3.86416	0.392889	0.834032	15.959	0.450566	3.79734	565		52
2012	0.023718	guangdong	21.5843	0.047522	0.070017	3.74016	0.320558	0.66573	15.482	0.68747	3.79833	565		52
2014	0.027744	guangdong	21.9416	0.027788	0.081402	3.79789	0.44311	0.787195	15.9671	0.51652	3.79787	565		52
2015	0.030963	guangdong	22.4126	0.013823	0.088356	3.86416	0.392889	0.834032	15.959	0.609071	3.79734	565		52
2015	0.030963	guangdong	22.4126	0.013823	0.088356	3.86416	0.392889	0.834032	15.959	0.658597	3.79734	565		52
2010	0.027782	guangdong	21.0609	0.049355	0.060433		0.535663	0.475885	14.1766	0.372525		565		52
2014	0.027744	guangdong	21.9416	0.027788	0.081402	3.79789	0.44311	0.787195	15.9671	0.502716	3.79787	565		52
2006	0.005436	guangdong	20.2375	0.061498	0.037782					0.813383		565		52
2013	0.033837	guangdong	21.8008	0.046313	0.072722	3.70737	0.424422	0.732099	16.5144	0.652068	3.79859	565		52
2008	0.012531	guangdong	20.5403	0.039241	0.058967			0.094048	14.9633	0.858434		565		52
2009	0.029633	guangdong	20.7186	0.033486	0.08321			0.326634	15.2221	0.405864		565		52
2013	0.033837	guangdong	21.8008	0.046313	0.072722	3.70737	0.424422	0.732099	16.5144	0.463642	3.79859	565		52
2015	0.030963	guangdong	22.4126	0.013823	0.088356	3.86416	0.392889	0.834032	15.959	0.550998	3.79734	565		52
2014	0.027744	guangdong	21.9416	0.027788	0.081402	3.79789	0.44311	0.787195	15.9671	0.832575	3.79787	565		52
2015	0.030963	guangdong	22.4126	0.013823	0.088356	3.86416	0.392889	0.834032	15.959	0.597393	3.79734	565		52
2015	0.030963	guangdong	22.4126	0.013823	0.088356	3.86416	0.392889	0.834032	15.959	0.479625	3.79734	565		52
2007	0.010662	guangdong	20.4661	0.068883	0.046618			-0.366513	14.9783	0.374797		565		52
2011	0.018365	guangdong	21.4529	0.069388	0.058407		0.348549	0.583198	15.2102	0.788294		565		52
2015	0.030963	guangdong	22.4126	0.013823	0.088356	3.86416	0.392889	0.834032	15.959	0.562207	3.79734	565		52
2009	0.029633	guangdong	20.7186	0.033486	0.08321			0.326634	15.2221	0.439927		565		52
2011	0.018365	guangdong	21.4529	0.069388	0.058407		0.348549	0.583198	15.2102	0.705476		565		52
2014	0.027744	guangdong	21.9416	0.027788	0.081402	3.79789	0.44311	0.787195	15.9671	0.620595	3.79787	565		52
2007	0.010662	guangdong	20.4661	0.068883	0.046618			-0.366513	14.9783	0.545667		565		52
2014	0.027744	guangdong	21.9416	0.027788	0.081402	3.79789	0.44311	0.787195	15.9671	0.611131	3.79787	565		52
2014	0.027744	guangdong	21.9416	0.027788	0.081402	3.79789	0.44311	0.787195	15.9671	0.547482	3.79787	565		52
2014	0.027744	guangdong	21.9416	0.027788	0.081402	3.79789	0.44311	0.787195	15.9671	0.314721	3.79787	565		52
2014	0.027744	guangdong	21.9416	0.027788	0.081402	3.79789	0.44311	0.787195	15.9671	0.485651	3.79787	565		52
2013	0.033837	guangdong	21.8008	0.046313	0.072722	3.70737	0.424422	0.732099	16.5144	0.652611	3.79859	565		52
2008	0.012531	guangdong	20.5403	0.039241	0.058967			0.094048	14.9633	0.44466		565		52
2015	0.030963	guangdong	22.4126	0.013823	0.088356	3.86416	0.392889	0.834032	15.959	0.681439	3.79734	565		52
2015	0.030963	guangdong	22.4126	0.013823	0.088356	3.86416	0.392889	0.834032	15.959	0.705167	3.79734	565		52
2014	0.027744	guangdong	21.9416	0.027788	0.081402	3.79789	0.44311	0.787195	15.9671	0.565456	3.79787	565		52
2015	0.030963	guangdong	22.4126	0.013823	0.088356	3.86416	0.392889	0.834032	15.959	0.729027	3.79734	565		52
2014	0.027744	guangdong	21.9416	0.027788	0.081402	3.79789	0.44311	0.787195	15.9671	0.919629	3.79787	565		52
2008	0.012531	guangdong	20.5403	0.039241	0.058967			0.094048	14.9633	0.386224		565		52
2014	0.027744	guangdong	21.9416	0.027788	0.081402	3.79789	0.44311	0.787195	15.9671	0.416324	3.79787	565		52
2012	0.023718	guangdong	21.5843	0.047522	0.070017	3.74016	0.320558	0.66573	15.482	0.675243	3.79833	565		52
2015	0.030963	guangdong	22.4126	0.013823	0.088356	3.86416	0.392889	0.834032	15.959	0.685286	3.79734	565		52
2014	0.027744	guangdong	21.9416	0.027788	0.081402	3.79789	0.44311	0.787195	15.9671	0.527172	3.79787	565		52
2013	0.033837	guangdong	21.8008	0.046313	0.072722	3.70737	0.424422	0.732099	16.5144	0.323234	3.79859	565		52
2012	0.023718	guangdong	21.5843	0.047522	0.070017	3.74016	0.320558	0.66573	15.482	0.8476	3.79833	565		52
2015	0.030963	guangdong	22.4126	0.013823	0.088356	3.86416	0.392889	0.834032	15.959	0.945079	3.79734	565		52
2017	0.044859	guangdong	22.9837	0.017797	0.091048			0.910235	17.9406			565		52
2013	0.033837	guangdong	21.8008	0.046313	0.072722	3.70737	0.424422	0.732099	16.5144	0.767905	3.79859	565		52
2014	0.027744	guangdong	21.9416	0.027788	0.081402	3.79789	0.44311	0.787195	15.9671	0.874622	3.79787	565		52
2013	0.033837	guangdong	21.8008	0.046313	0.072722	3.70737	0.424422	0.732099	16.5144	0.607891	3.79859	565		52
2013	0.033837	guangdong	21.8008	0.046313	0.072722	3.70737	0.424422	0.732099	16.5144	0.556947	3.79859	565		52
2013	0.033837	guangdong	21.8008	0.046313	0.072722	3.70737	0.424422	0.732099	16.5144	0.450262	3.79859	565		52
2011	0.018365	guangdong	21.4529	0.069388	0.058407		0.348549	0.583198	15.2102	0.474886		565		52
2015	0.030963	guangdong	22.4126	0.013823	0.088356	3.86416	0.392889	0.834032	15.959	0.463858	3.79734	565		52
2011	0.018365	guangdong	21.4529	0.069388	0.058407		0.348549	0.583198	15.2102	0.344139		565		52
2009	0.029633	guangdong	20.7186	0.033486	0.08321			0.326634	15.2221	0.439927		565		52
2014	0.027744	guangdong	21.9416	0.027788	0.081402	3.79789	0.44311	0.787195	15.9671	0.698371	3.79787	565		52
2008	0.012531	guangdong	20.5403	0.039241	0.058967			0.094048	14.9633	0.563979		565		52
2012	0.023718	guangdong	21.5843	0.047522	0.070017	3.74016	0.320558	0.66573	15.482	0.882611	3.79833	565		52
2011	0.018365	guangdong	21.4529	0.069388	0.058407		0.348549	0.583198	15.2102	0.601459		565		52
2012	0.023718	guangdong	21.5843	0.047522	0.070017	3.74016	0.320558	0.66573	15.482	0.505519	3.79833	565		52
2012	0.023718	guangdong	21.5843	0.047522	0.070017	3.74016	0.320558	0.66573	15.482	0.435349	3.79833	565		52
2010	0.027782	guangdong	21.0609	0.049355	0.060433		0.535663	0.475885	14.1766	0.431548		565		52
2006	0.005436	guangdong	20.2375	0.061498	0.037782					0.813383		565		52
2013	0.033837	guangdong	21.8008	0.046313	0.072722	3.70737	0.424422	0.732099	16.5144	0.477537	3.79859	565		52
2012	0.023718	guangdong	21.5843	0.047522	0.070017	3.74016	0.320558	0.66573	15.482	0.379998	3.79833	565		52
2015	0.030963	guangdong	22.4126	0.013823	0.088356	3.86416	0.392889	0.834032	15.959	0.595372	3.79734	565		52
2015	0.030963	guangdong	22.4126	0.013823	0.088356	3.86416	0.392889	0.834032	15.959	0.880759	3.79734	565		52
2007	0.010662	guangdong	20.4661	0.068883	0.046618			-0.366513	14.9783	0.346546		565		52
2012	0.023718	guangdong	21.5843	0.047522	0.070017	3.74016	0.320558	0.66573	15.482	0.38184	3.79833	565		52
2015	0.030963	guangdong	22.4126	0.013823	0.088356	3.86416	0.392889	0.834032	15.959	0.516994	3.79734	565		52
2013	0.033837	guangdong	21.8008	0.046313	0.072722	3.70737	0.424422	0.732099	16.5144	0.414032	3.79859	565		52
2012	0.023718	guangdong	21.5843	0.047522	0.070017	3.74016	0.320558	0.66573	15.482	0.793509	3.79833	565		52
2015	0.030963	guangdong	22.4126	0.013823	0.088356	3.86416	0.392889	0.834032	15.959	0.489827	3.79734	565		52
2014	0.027744	guangdong	21.9416	0.027788	0.081402	3.79789	0.44311	0.787195	15.9671	0.449388	3.79787	565		52
2012	0.023718	guangdong	21.5843	0.047522	0.070017	3.74016	0.320558	0.66573	15.482	0.405207	3.79833	565		52
2009	0.029633	guangdong	20.7186	0.033486	0.08321			0.326634	15.2221	0.439927		565		52
2013	0.033837	guangdong	21.8008	0.046313	0.072722	3.70737	0.424422	0.732099	16.5144	0.522774	3.79859	565		52
2008	0.012531	guangdong	20.5403	0.039241	0.058967			0.094048	14.9633	0.653883		565		52
2010	0.027782	guangdong	21.0609	0.049355	0.060433		0.535663	0.475885	14.1766	0.72582		565		52
2010	0.027782	guangdong	21.0609	0.049355	0.060433		0.535663	0.475885	14.1766	0.549163		565		52
2013	0.033837	guangdong	21.8008	0.046313	0.072722	3.70737	0.424422	0.732099	16.5144	0.749026	3.79859	565		52
2009	0.029633	guangdong	20.7186	0.033486	0.08321			0.326634	15.2221	0.757156		565		52
2014	0.027744	guangdong	21.9416	0.027788	0.081402	3.79789	0.44311	0.787195	15.9671	0.929304	3.79787	565		52
2015	0.030963	guangdong	22.4126	0.013823	0.088356	3.86416	0.392889	0.834032	15.959	0.688282	3.79734	565		52
2009	0.029633	guangdong	20.7186	0.033486	0.08321			0.326634	15.2221	0.621913		565		52
2015	0.030963	guangdong	22.4126	0.013823	0.088356	3.86416	0.392889	0.834032	15.959	0.452022	3.79734	565		52
2011	0.018365	guangdong	21.4529	0.069388	0.058407		0.348549	0.583198	15.2102	0.770958		565		52
2014	0.027744	guangdong	21.9416	0.027788	0.081402	3.79789	0.44311	0.787195	15.9671	0.506307	3.79787	565		52
2013	0.033837	guangdong	21.8008	0.046313	0.072722	3.70737	0.424422	0.732099	16.5144	0.537319	3.79859	565		52
2010	0.027782	guangdong	21.0609	0.049355	0.060433		0.535663	0.475885	14.1766	0.450957		565		52
2011	0.018365	guangdong	21.4529	0.069388	0.058407		0.348549	0.583198	15.2102	0.839012		565		52
2014	0.027744	guangdong	21.9416	0.027788	0.081402	3.79789	0.44311	0.787195	15.9671	0.314721	3.79787	565		52
2014	0.027744	guangdong	21.9416	0.027788	0.081402	3.79789	0.44311	0.787195	15.9671	0.906291	3.79787	565		52
2012	0.023718	guangdong	21.5843	0.047522	0.070017	3.74016	0.320558	0.66573	15.482	0.753323	3.79833	565		52
2010	0.027782	guangdong	21.0609	0.049355	0.060433		0.535663	0.475885	14.1766	0.549163		565		52
2013	0.033837	guangdong	21.8008	0.046313	0.072722	3.70737	0.424422	0.732099	16.5144	0.39629	3.79859	565		52
2015	0.030963	guangdong	22.4126	0.013823	0.088356	3.86416	0.392889	0.834032	15.959	0.512814	3.79734	565		52
2015	0.030963	guangdong	22.4126	0.013823	0.088356	3.86416	0.392889	0.834032	15.959	0.541903	3.79734	565		52
2012	0.023718	guangdong	21.5843	0.047522	0.070017	3.74016	0.320558	0.66573	15.482	0.531793	3.79833	565		52
2013	0.033837	guangdong	21.8008	0.046313	0.072722	3.70737	0.424422	0.732099	16.5144	0.520384	3.79859	565		52
2007	0.010662	guangdong	20.4661	0.068883	0.046618			-0.366513	14.9783	0.36921		565		52
2014	0.027744	guangdong	21.9416	0.027788	0.081402	3.79789	0.44311	0.787195	15.9671	0.55704	3.79787	565		52
2015	0.030963	guangdong	22.4126	0.013823	0.088356	3.86416	0.392889	0.834032	15.959	0.840673	3.79734	565		52
2013	0.033837	guangdong	21.8008	0.046313	0.072722	3.70737	0.424422	0.732099	16.5144	0.569868	3.79859	565		52
2015	0.030963	guangdong	22.4126	0.013823	0.088356	3.86416	0.392889	0.834032	15.959	0.935994	3.79734	565		52
2014	0.027744	guangdong	21.9416	0.027788	0.081402	3.79789	0.44311	0.787195	15.9671	0.528498	3.79787	565		52
2014	0.027744	guangdong	21.9416	0.027788	0.081402	3.79789	0.44311	0.787195	15.9671	0.469812	3.79787	565		52
2013	0.033837	guangdong	21.8008	0.046313	0.072722	3.70737	0.424422	0.732099	16.5144	0.67455	3.79859	565		52
2014	0.027744	guangdong	21.9416	0.027788	0.081402	3.79789	0.44311	0.787195	15.9671	0.685783	3.79787	565		52
2008	0.012531	guangdong	20.5403	0.039241	0.058967			0.094048	14.9633	0.516526		565		52
2014	0.027744	guangdong	21.9416	0.027788	0.081402	3.79789	0.44311	0.787195	15.9671	0.372052	3.79787	565		52
2015	0.030963	guangdong	22.4126	0.013823	0.088356	3.86416	0.392889	0.834032	15.959	0.815307	3.79734	565		52
2011	0.018365	guangdong	21.4529	0.069388	0.058407		0.348549	0.583198	15.2102	0.493532		565		52
2015	0.030963	guangdong	22.4126	0.013823	0.088356	3.86416	0.392889	0.834032	15.959	1	3.79734	565		52
2008	0.012531	guangdong	20.5403	0.039241	0.058967			0.094048	14.9633	0.440325		565		52
2007	0.010662	guangdong	20.4661	0.068883	0.046618			-0.366513	14.9783	0.618057		565		52
2012	0.023718	guangdong	21.5843	0.047522	0.070017	3.74016	0.320558	0.66573	15.482	0.401153	3.79833	565		52
2014	0.027744	guangdong	21.9416	0.027788	0.081402	3.79789	0.44311	0.787195	15.9671	0.458684	3.79787	565		52
2011	0.018365	guangdong	21.4529	0.069388	0.058407		0.348549	0.583198	15.2102	0.596027		565		52
2014	0.027744	guangdong	21.9416	0.027788	0.081402	3.79789	0.44311	0.787195	15.9671	0.474758	3.79787	565		52
2007	0.010662	guangdong	20.4661	0.068883	0.046618			-0.366513	14.9783	0.539741		565		52
2013	0.033837	guangdong	21.8008	0.046313	0.072722	3.70737	0.424422	0.732099	16.5144	0.906834	3.79859	565		52
2015	0.030963	guangdong	22.4126	0.013823	0.088356	3.86416	0.392889	0.834032	15.959	0.671374	3.79734	565		52
2011	0.018365	guangdong	21.4529	0.069388	0.058407		0.348549	0.583198	15.2102	0.748106		565		52
2013	0.033837	guangdong	21.8008	0.046313	0.072722	3.70737	0.424422	0.732099	16.5144	0.3699	3.79859	565		52
2015	0.030963	guangdong	22.4126	0.013823	0.088356	3.86416	0.392889	0.834032	15.959	0.446597	3.79734	565		52
2013	0.033837	guangdong	21.8008	0.046313	0.072722	3.70737	0.424422	0.732099	16.5144	0.494923	3.79859	565		52
2009	0.029633	guangdong	20.7186	0.033486	0.08321			0.326634	15.2221	0.666625		565		52
2012	0.023718	guangdong	21.5843	0.047522	0.070017	3.74016	0.320558	0.66573	15.482	0.684481	3.79833	565		52
2015	0.030963	guangdong	22.4126	0.013823	0.088356	3.86416	0.392889	0.834032	15.959	0.369992	3.79734	565		52
2013	0.033837	guangdong	21.8008	0.046313	0.072722	3.70737	0.424422	0.732099	16.5144	0.749026	3.79859	565		52
2011	0.018365	guangdong	21.4529	0.069388	0.058407		0.348549	0.583198	15.2102	0.585276		565		52
2015	0.030963	guangdong	22.4126	0.013823	0.088356	3.86416	0.392889	0.834032	15.959	0.780306	3.79734	565		52
2008	0.012531	guangdong	20.5403	0.039241	0.058967			0.094048	14.9633	0.386224		565		52
2014	0.027744	guangdong	21.9416	0.027788	0.081402	3.79789	0.44311	0.787195	15.9671	0.36706	3.79787	565		52
2014	0.027744	guangdong	21.9416	0.027788	0.081402	3.79789	0.44311	0.787195	15.9671	0.272458	3.79787	565		52
2013	0.033837	guangdong	21.8008	0.046313	0.072722	3.70737	0.424422	0.732099	16.5144	0.426896	3.79859	565		52
2008	0.012531	guangdong	20.5403	0.039241	0.058967			0.094048	14.9633	0.834195		565		52
2010	0.027782	guangdong	21.0609	0.049355	0.060433		0.535663	0.475885	14.1766	0.549163		565		52
2013	0.033837	guangdong	21.8008	0.046313	0.072722	3.70737	0.424422	0.732099	16.5144	0.679034	3.79859	565		52
2014	0.027744	guangdong	21.9416	0.027788	0.081402	3.79789	0.44311	0.787195	15.9671	0.58388	3.79787	565		52
2012	0.023718	guangdong	21.5843	0.047522	0.070017	3.74016	0.320558	0.66573	15.482	0.475134	3.79833	565		52
2014	0.027744	guangdong	21.9416	0.027788	0.081402	3.79789	0.44311	0.787195	15.9671	0.539237	3.79787	565		52
2018	0.05828	guangdong	23.042	0.024908	0.063775	4.08244		0.941939	17.7625		3.79561	565		52
2014	0.027744	guangdong	21.9416	0.027788	0.081402	3.79789	0.44311	0.787195	15.9671	0.314721	3.79787	565		52
2016	0.037513	guangdong	22.6748	-0.002159	0.096364	3.83868		0.874591	17.7177		3.79754	565		52
2015	0.030963	guangdong	22.4126	0.013823	0.088356	3.86416	0.392889	0.834032	15.959	1	3.79734	565		52
2013	0.033837	guangdong	21.8008	0.046313	0.072722	3.70737	0.424422	0.732099	16.5144	0.420977	3.79859	565		52
2014	0.027744	guangdong	21.9416	0.027788	0.081402	3.79789	0.44311	0.787195	15.9671	0.4972	3.79787	565		52
2014	0.027744	guangdong	21.9416	0.027788	0.081402	3.79789	0.44311	0.787195	15.9671	0.641218	3.79787	565		52
2013	0.033837	guangdong	21.8008	0.046313	0.072722	3.70737	0.424422	0.732099	16.5144	0.427472	3.79859	565		52
2014	0.027744	guangdong	21.9416	0.027788	0.081402	3.79789	0.44311	0.787195	15.9671	0.575261	3.79787	565		52
2014	0.027744	guangdong	21.9416	0.027788	0.081402	3.79789	0.44311	0.787195	15.9671	0.46171	3.79787	565		52
2007	0.010662	guangdong	20.4661	0.068883	0.046618			-0.366513	14.9783	0.420512		565		52
2019	0.06497	guangdong	23.0481	-0.060802	0.06787	4.07867		0.970422	17.6739		3.79564	565		52
2008	0.012531	guangdong	20.5403	0.039241	0.058967			0.094048	14.9633	0.819218		565		52
2014	0.027744	guangdong	21.9416	0.027788	0.081402	3.79789	0.44311	0.787195	15.9671	0.666976	3.79787	565		52
2015	0.030963	guangdong	22.4126	0.013823	0.088356	3.86416	0.392889	0.834032	15.959	1	3.79734	565		52
2015	0.030963	guangdong	22.4126	0.013823	0.088356	3.86416	0.392889	0.834032	15.959	1	3.79734	565		52
2007	0.010662	guangdong	20.4661	0.068883	0.046618			-0.366513	14.9783	0.466566		565		52
2015	0.030963	guangdong	22.4126	0.013823	0.088356	3.86416	0.392889	0.834032	15.959	0.451685	3.79734	565		52
2013	0.033837	guangdong	21.8008	0.046313	0.072722	3.70737	0.424422	0.732099	16.5144	0.507369	3.79859	565		52
2015	0.030963	guangdong	22.4126	0.013823	0.088356	3.86416	0.392889	0.834032	15.959	0.335166	3.79734	565		52
2014	0.027744	guangdong	21.9416	0.027788	0.081402	3.79789	0.44311	0.787195	15.9671	0.699129	3.79787	565		52
2011	0.075963	guangdong	21.0655	0.00596	0.067126		0.208853	0.475885	15.0451	0.828505		615		29
2015	0.062466	guangdong	20.9958	-0.049816	0.120708	3.79545	0.214383	0.787195	14.6756	0.919523	3.89774	615		62
2014	0.058533	guangdong	21.1112	-0.002684	0.065365	4.00003	0.135937	0.732099	14.1371	0.50271	3.89727	615		62
2015	0.062466	guangdong	20.9958	-0.049816	0.120708	3.79545	0.214383	0.787195	14.6756	0.481654	3.89774	615		62
2012	0.073068	guangdong	21.0769	0.011155	0.064364		0.248423	0.583198	14.0419	0.520494		615		62
2014	0.058533	guangdong	21.1112	-0.002684	0.065365	4.00003	0.135937	0.732099	14.1371	0.557235	3.89727	615		62
2012	0.073068	guangdong	21.0769	0.011155	0.064364		0.248423	0.583198	14.0419	0.583669		615		62
2014	0.058533	guangdong	21.1112	-0.002684	0.065365	4.00003	0.135937	0.732099	14.1371	0.649994	3.89727	615		62
2010	0.093534	guangdong	20.8994	0.036836	0.058247		0.475761	0.326634	13.5754	0.361695		615		29
2017	0.048705	guangdong	21.0976	0.030208	0.062447	3.66514		0.874591	15.1569		4.18237	615		62
2011	0.075963	guangdong	21.0655	0.00596	0.067126		0.208853	0.475885	15.0451	0.69458		615		29
2007	0.043235	guangdong	20.7432	0.026631	0.057378		0.365165		14.9469	0.548932		615		29
2011	0.075963	guangdong	21.0655	0.00596	0.067126		0.208853	0.475885	15.0451	0.426206		615		29
2010	0.093534	guangdong	20.8994	0.036836	0.058247		0.475761	0.326634	13.5754	0.697713		615		29
2014	0.058533	guangdong	21.1112	-0.002684	0.065365	4.00003	0.135937	0.732099	14.1371	0.880675	3.89727	615		62
2009	0.066319	guangdong	20.7539	0.043446	0.067603		0.283557	0.094048	14.2352	0.693397		615		29
2009	0.066319	guangdong	20.7539	0.043446	0.067603		0.283557	0.094048	14.2352	0.327584		615		29
2009	0.066319	guangdong	20.7539	0.043446	0.067603		0.283557	0.094048	14.2352	0.544536		615		29
2015	0.062466	guangdong	20.9958	-0.049816	0.120708	3.79545	0.214383	0.787195	14.6756	0.830411	3.89774	615		62
2007	0.043235	guangdong	20.7432	0.026631	0.057378		0.365165		14.9469	0.328281		615		29
2015	0.062466	guangdong	20.9958	-0.049816	0.120708	3.79545	0.214383	0.787195	14.6756	0.737628	3.89774	615		62
2012	0.073068	guangdong	21.0769	0.011155	0.064364		0.248423	0.583198	14.0419	0.862732		615		62
2007	0.043235	guangdong	20.7432	0.026631	0.057378		0.365165		14.9469	0.537051		615		29
2007	0.043235	guangdong	20.7432	0.026631	0.057378		0.365165		14.9469	0.626352		615		29
2008	0.05068	guangdong	20.8077	0.027134	0.054967		0.165466	-0.366513		0.646342		615		29
2009	0.066319	guangdong	20.7539	0.043446	0.067603		0.283557	0.094048	14.2352	0.24417		615		29
2008	0.05068	guangdong	20.8077	0.027134	0.054967		0.165466	-0.366513		0.592195		615		29
2014	0.058533	guangdong	21.1112	-0.002684	0.065365	4.00003	0.135937	0.732099	14.1371	0.712336	3.89727	615		62
2010	0.093534	guangdong	20.8994	0.036836	0.058247		0.475761	0.326634	13.5754	0.74211		615		29
2012	0.073068	guangdong	21.0769	0.011155	0.064364		0.248423	0.583198	14.0419	0.824477		615		62
2012	0.073068	guangdong	21.0769	0.011155	0.064364		0.248423	0.583198	14.0419	0.688841		615		62
2008	0.05068	guangdong	20.8077	0.027134	0.054967		0.165466	-0.366513		0.592195		615		29
2012	0.073068	guangdong	21.0769	0.011155	0.064364		0.248423	0.583198	14.0419	0.727763		615		62
2014	0.058533	guangdong	21.1112	-0.002684	0.065365	4.00003	0.135937	0.732099	14.1371	0.605977	3.89727	615		62
2012	0.073068	guangdong	21.0769	0.011155	0.064364		0.248423	0.583198	14.0419	0.779884		615		62
2008	0.05068	guangdong	20.8077	0.027134	0.054967		0.165466	-0.366513		0.624094		615		29
2015	0.062466	guangdong	20.9958	-0.049816	0.120708	3.79545	0.214383	0.787195	14.6756	0.571406	3.89774	615		62
2008	0.05068	guangdong	20.8077	0.027134	0.054967		0.165466	-0.366513		0.595056		615		29
2009	0.066319	guangdong	20.7539	0.043446	0.067603		0.283557	0.094048	14.2352	0.616114		615		29
2007	0.043235	guangdong	20.7432	0.026631	0.057378		0.365165		14.9469	0.564585		615		29
2007	0.043235	guangdong	20.7432	0.026631	0.057378		0.365165		14.9469	0.458071		615		29
2020	0.040268	guangdong	21.3302	0.102861	0.053904	4.53325		0.970422	16.4904		3.96534	615		62
2014	0.058533	guangdong	21.1112	-0.002684	0.065365	4.00003	0.135937	0.732099	14.1371	0.525158	3.89727	615		62
2011	0.075963	guangdong	21.0655	0.00596	0.067126		0.208853	0.475885	15.0451	0.937812		615		29
2013	0.061675	guangdong	21.089	-0.004375	0.067605		0.190039	0.66573	14.9614	0.791249		615		62
2013	0.061675	guangdong	21.089	-0.004375	0.067605		0.190039	0.66573	14.9614	0.46215		615		62
2010	0.093534	guangdong	20.8994	0.036836	0.058247		0.475761	0.326634	13.5754	0.587476		615		29
2015	0.062466	guangdong	20.9958	-0.049816	0.120708	3.79545	0.214383	0.787195	14.6756	0.741074	3.89774	615		62
2007	0.043235	guangdong	20.7432	0.026631	0.057378		0.365165		14.9469	0.479504		615		29
2009	0.066319	guangdong	20.7539	0.043446	0.067603		0.283557	0.094048	14.2352	0.433885		615		29
2007	0.043235	guangdong	20.7432	0.026631	0.057378		0.365165		14.9469	0.534069		615		29
2011	0.075963	guangdong	21.0655	0.00596	0.067126		0.208853	0.475885	15.0451	0.657377		615		29
2015	0.062466	guangdong	20.9958	-0.049816	0.120708	3.79545	0.214383	0.787195	14.6756	0.649705	3.89774	615		62
2008	0.05068	guangdong	20.8077	0.027134	0.054967		0.165466	-0.366513		0.471304		615		29
2014	0.058533	guangdong	21.1112	-0.002684	0.065365	4.00003	0.135937	0.732099	14.1371	0.836729	3.89727	615		62
2008	0.05068	guangdong	20.8077	0.027134	0.054967		0.165466	-0.366513		0.592195		615		29
2015	0.062466	guangdong	20.9958	-0.049816	0.120708	3.79545	0.214383	0.787195	14.6756	0.6229	3.89774	615		62
2010	0.093534	guangdong	20.8994	0.036836	0.058247		0.475761	0.326634	13.5754	0.493726		615		29
2015	0.062466	guangdong	20.9958	-0.049816	0.120708	3.79545	0.214383	0.787195	14.6756	0.726502	3.89774	615		62
2010	0.093534	guangdong	20.8994	0.036836	0.058247		0.475761	0.326634	13.5754	0.58689		615		29
2009	0.066319	guangdong	20.7539	0.043446	0.067603		0.283557	0.094048	14.2352	0.503097		615		29
2011	0.075963	guangdong	21.0655	0.00596	0.067126		0.208853	0.475885	15.0451	0.487474		615		29
2010	0.093534	guangdong	20.8994	0.036836	0.058247		0.475761	0.326634	13.5754	0.677809		615		29
2013	0.061675	guangdong	21.089	-0.004375	0.067605		0.190039	0.66573	14.9614	0.82531		615		62
2008	0.05068	guangdong	20.8077	0.027134	0.054967		0.165466	-0.366513		0.549428		615		29
2014	0.058533	guangdong	21.1112	-0.002684	0.065365	4.00003	0.135937	0.732099	14.1371	0.750462	3.89727	615		62
2012	0.073068	guangdong	21.0769	0.011155	0.064364		0.248423	0.583198	14.0419	0.807556		615		62
2014	0.058533	guangdong	21.1112	-0.002684	0.065365	4.00003	0.135937	0.732099	14.1371	0.944057	3.89727	615		62
2011	0.075963	guangdong	21.0655	0.00596	0.067126		0.208853	0.475885	15.0451	0.711037		615		29
2010	0.093534	guangdong	20.8994	0.036836	0.058247		0.475761	0.326634	13.5754	0.698317		615		29
2009	0.066319	guangdong	20.7539	0.043446	0.067603		0.283557	0.094048	14.2352	0.726922		615		29
2008	0.05068	guangdong	20.8077	0.027134	0.054967		0.165466	-0.366513		0.781326		615		29
2013	0.061675	guangdong	21.089	-0.004375	0.067605		0.190039	0.66573	14.9614	0.362478		615		62
2013	0.061675	guangdong	21.089	-0.004375	0.067605		0.190039	0.66573	14.9614	0.656765		615		62
2011	0.075963	guangdong	21.0655	0.00596	0.067126		0.208853	0.475885	15.0451	0.501863		615		29
2014	0.058533	guangdong	21.1112	-0.002684	0.065365	4.00003	0.135937	0.732099	14.1371	0.487493	3.89727	615		62
2013	0.061675	guangdong	21.089	-0.004375	0.067605		0.190039	0.66573	14.9614	0.496875		615		62
2011	0.075963	guangdong	21.0655	0.00596	0.067126		0.208853	0.475885	15.0451	0.454031		615		29
2013	0.061675	guangdong	21.089	-0.004375	0.067605		0.190039	0.66573	14.9614	0.887954		615		62
2014	0.058533	guangdong	21.1112	-0.002684	0.065365	4.00003	0.135937	0.732099	14.1371	0.755134	3.89727	615		62
2011	0.075963	guangdong	21.0655	0.00596	0.067126		0.208853	0.475885	15.0451	0.63912		615		29
2013	0.061675	guangdong	21.089	-0.004375	0.067605		0.190039	0.66573	14.9614	0.342719		615		62
2014	0.058533	guangdong	21.1112	-0.002684	0.065365	4.00003	0.135937	0.732099	14.1371	0.768997	3.89727	615		62
2007	0.043235	guangdong	20.7432	0.026631	0.057378		0.365165		14.9469	0.504686		615		29
2014	0.058533	guangdong	21.1112	-0.002684	0.065365	4.00003	0.135937	0.732099	14.1371	0.718509	3.89727	615		62
2012	0.073068	guangdong	21.0769	0.011155	0.064364		0.248423	0.583198	14.0419	0.807313		615		62
2013	0.061675	guangdong	21.089	-0.004375	0.067605		0.190039	0.66573	14.9614	0.645254		615		62
2008	0.05068	guangdong	20.8077	0.027134	0.054967		0.165466	-0.366513		0.805285		615		29
2012	0.073068	guangdong	21.0769	0.011155	0.064364		0.248423	0.583198	14.0419	0.341167		615		62
2015	0.062466	guangdong	20.9958	-0.049816	0.120708	3.79545	0.214383	0.787195	14.6756	0.892984	3.89774	615		62
2008	0.05068	guangdong	20.8077	0.027134	0.054967		0.165466	-0.366513		0.571245		615		29
2014	0.058533	guangdong	21.1112	-0.002684	0.065365	4.00003	0.135937	0.732099	14.1371	0.791019	3.89727	615		62
2013	0.061675	guangdong	21.089	-0.004375	0.067605		0.190039	0.66573	14.9614	0.659058		615		62
2007	0.043235	guangdong	20.7432	0.026631	0.057378		0.365165		14.9469	0.893301		615		29
2014	0.058533	guangdong	21.1112	-0.002684	0.065365	4.00003	0.135937	0.732099	14.1371	0.525158	3.89727	615		62
2008	0.05068	guangdong	20.8077	0.027134	0.054967		0.165466	-0.366513		0.884582		615		29
2015	0.062466	guangdong	20.9958	-0.049816	0.120708	3.79545	0.214383	0.787195	14.6756	0.567006	3.89774	615		62
2009	0.066319	guangdong	20.7539	0.043446	0.067603		0.283557	0.094048	14.2352	0.769694		615		29
2012	0.073068	guangdong	21.0769	0.011155	0.064364		0.248423	0.583198	14.0419	0.658084		615		62
2014	0.058533	guangdong	21.1112	-0.002684	0.065365	4.00003	0.135937	0.732099	14.1371	0.835093	3.89727	615		62
2012	0.073068	guangdong	21.0769	0.011155	0.064364		0.248423	0.583198	14.0419	0.665924		615		62
2015	0.062466	guangdong	20.9958	-0.049816	0.120708	3.79545	0.214383	0.787195	14.6756	1	3.89774	615		62
2009	0.066319	guangdong	20.7539	0.043446	0.067603		0.283557	0.094048	14.2352	0.603258		615		29
2015	0.062466	guangdong	20.9958	-0.049816	0.120708	3.79545	0.214383	0.787195	14.6756	0.690209	3.89774	615		62
2008	0.05068	guangdong	20.8077	0.027134	0.054967		0.165466	-0.366513		0.448665		615		29
2013	0.061675	guangdong	21.089	-0.004375	0.067605		0.190039	0.66573	14.9614	0.596744		615		62
2008	0.05068	guangdong	20.8077	0.027134	0.054967		0.165466	-0.366513		0.671279		615		29
2014	0.058533	guangdong	21.1112	-0.002684	0.065365	4.00003	0.135937	0.732099	14.1371	0.518212	3.89727	615		62
2013	0.061675	guangdong	21.089	-0.004375	0.067605		0.190039	0.66573	14.9614	0.764621		615		62
2013	0.061675	guangdong	21.089	-0.004375	0.067605		0.190039	0.66573	14.9614	0.544474		615		62
2015	0.062466	guangdong	20.9958	-0.049816	0.120708	3.79545	0.214383	0.787195	14.6756	0.453054	3.89774	615		62
2007	0.043235	guangdong	20.7432	0.026631	0.057378		0.365165		14.9469	0.82728		615		29
2013	0.061675	guangdong	21.089	-0.004375	0.067605		0.190039	0.66573	14.9614	0.798419		615		62
2010	0.093534	guangdong	20.8994	0.036836	0.058247		0.475761	0.326634	13.5754	0.619071		615		29
2015	0.062466	guangdong	20.9958	-0.049816	0.120708	3.79545	0.214383	0.787195	14.6756	0.699061	3.89774	615		62
2012	0.073068	guangdong	21.0769	0.011155	0.064364		0.248423	0.583198	14.0419	0.634946		615		62
2010	0.093534	guangdong	20.8994	0.036836	0.058247		0.475761	0.326634	13.5754	0.563646		615		29
2013	0.061675	guangdong	21.089	-0.004375	0.067605		0.190039	0.66573	14.9614	0.596128		615		62
2014	0.058533	guangdong	21.1112	-0.002684	0.065365	4.00003	0.135937	0.732099	14.1371	0.752176	3.89727	615		62
2012	0.073068	guangdong	21.0769	0.011155	0.064364		0.248423	0.583198	14.0419	0.656619		615		62
2013	0.061675	guangdong	21.089	-0.004375	0.067605		0.190039	0.66573	14.9614	0.621769		615		62
2010	0.093534	guangdong	20.8994	0.036836	0.058247		0.475761	0.326634	13.5754	0.76748		615		29
2015	0.062466	guangdong	20.9958	-0.049816	0.120708	3.79545	0.214383	0.787195	14.6756	0.557493	3.89774	615		62
2014	0.058533	guangdong	21.1112	-0.002684	0.065365	4.00003	0.135937	0.732099	14.1371	0.702385	3.89727	615		62
2015	0.062466	guangdong	20.9958	-0.049816	0.120708	3.79545	0.214383	0.787195	14.6756	0.4505	3.89774	615		62
2013	0.061675	guangdong	21.089	-0.004375	0.067605		0.190039	0.66573	14.9614	0.269622		615		62
2011	0.075963	guangdong	21.0655	0.00596	0.067126		0.208853	0.475885	15.0451	0.604796		615		29
2013	0.061675	guangdong	21.089	-0.004375	0.067605		0.190039	0.66573	14.9614	0.747584		615		62
2015	0.062466	guangdong	20.9958	-0.049816	0.120708	3.79545	0.214383	0.787195	14.6756	0.678718	3.89774	615		62
2013	0.061675	guangdong	21.089	-0.004375	0.067605		0.190039	0.66573	14.9614	0.808641		615		62
2015	0.062466	guangdong	20.9958	-0.049816	0.120708	3.79545	0.214383	0.787195	14.6756	0.696969	3.89774	615		62
2013	0.061675	guangdong	21.089	-0.004375	0.067605		0.190039	0.66573	14.9614	0.722256		615		62
2010	0.093534	guangdong	20.8994	0.036836	0.058247		0.475761	0.326634	13.5754	0.844404		615		29
2010	0.093534	guangdong	20.8994	0.036836	0.058247		0.475761	0.326634	13.5754	0.666962		615		29
2012	0.073068	guangdong	21.0769	0.011155	0.064364		0.248423	0.583198	14.0419	0.808659		615		62
2012	0.073068	guangdong	21.0769	0.011155	0.064364		0.248423	0.583198	14.0419	0.799562		615		62
2007	0.043235	guangdong	20.7432	0.026631	0.057378		0.365165		14.9469	0.684611		615		29
2014	0.058533	guangdong	21.1112	-0.002684	0.065365	4.00003	0.135937	0.732099	14.1371	0.438315	3.89727	615		62
2015	0.062466	guangdong	20.9958	-0.049816	0.120708	3.79545	0.214383	0.787195	14.6756	0.537324	3.89774	615		62
2012	0.073068	guangdong	21.0769	0.011155	0.064364		0.248423	0.583198	14.0419	0.752103		615		62
2014	0.058533	guangdong	21.1112	-0.002684	0.065365	4.00003	0.135937	0.732099	14.1371	0.841531	3.89727	615		62
2008	0.05068	guangdong	20.8077	0.027134	0.054967		0.165466	-0.366513		0.592195		615		29
2012	0.073068	guangdong	21.0769	0.011155	0.064364		0.248423	0.583198	14.0419	0.732051		615		62
2008	0.05068	guangdong	20.8077	0.027134	0.054967		0.165466	-0.366513		0.831337		615		29
2013	0.061675	guangdong	21.089	-0.004375	0.067605		0.190039	0.66573	14.9614	0.486454		615		62
2010	0.093534	guangdong	20.8994	0.036836	0.058247		0.475761	0.326634	13.5754	0.770375		615		29
2014	0.058533	guangdong	21.1112	-0.002684	0.065365	4.00003	0.135937	0.732099	14.1371	0.762383	3.89727	615		62
2013	0.061675	guangdong	21.089	-0.004375	0.067605		0.190039	0.66573	14.9614	0.383612		615		62
2007	0.043235	guangdong	20.7432	0.026631	0.057378		0.365165		14.9469	0.954803		615		29
2014	0.058533	guangdong	21.1112	-0.002684	0.065365	4.00003	0.135937	0.732099	14.1371	0.782731	3.89727	615		62
2007	0.043235	guangdong	20.7432	0.026631	0.057378		0.365165		14.9469	0.886055		615		29
2014	0.058533	guangdong	21.1112	-0.002684	0.065365	4.00003	0.135937	0.732099	14.1371	0.681742	3.89727	615		62
2011	0.075963	guangdong	21.0655	0.00596	0.067126		0.208853	0.475885	15.0451	0.715052		615		29
2010	0.093534	guangdong	20.8994	0.036836	0.058247		0.475761	0.326634	13.5754	0.221639		615		29
2014	0.058533	guangdong	21.1112	-0.002684	0.065365	4.00003	0.135937	0.732099	14.1371	0.350013	3.89727	615		62
2014	0.058533	guangdong	21.1112	-0.002684	0.065365	4.00003	0.135937	0.732099	14.1371	0.255969	3.89727	615		62
2015	0.062466	guangdong	20.9958	-0.049816	0.120708	3.79545	0.214383	0.787195	14.6756	0.828957	3.89774	615		62
2014	0.058533	guangdong	21.1112	-0.002684	0.065365	4.00003	0.135937	0.732099	14.1371	0.483134	3.89727	615		62
2014	0.058533	guangdong	21.1112	-0.002684	0.065365	4.00003	0.135937	0.732099	14.1371	0.913845	3.89727	615		62
2013	0.061675	guangdong	21.089	-0.004375	0.067605		0.190039	0.66573	14.9614	0.816533		615		62
2010	0.093534	guangdong	20.8994	0.036836	0.058247		0.475761	0.326634	13.5754	0.652428		615		29
2013	0.061675	guangdong	21.089	-0.004375	0.067605		0.190039	0.66573	14.9614	0.637862		615		62
2007	0.043235	guangdong	20.7432	0.026631	0.057378		0.365165		14.9469	0.559587		615		29
2014	0.058533	guangdong	21.1112	-0.002684	0.065365	4.00003	0.135937	0.732099	14.1371	0.822809	3.89727	615		62
2010	0.093534	guangdong	20.8994	0.036836	0.058247		0.475761	0.326634	13.5754	0.642321		615		29
2014	0.058533	guangdong	21.1112	-0.002684	0.065365	4.00003	0.135937	0.732099	14.1371	0.656258	3.89727	615		62
2009	0.066319	guangdong	20.7539	0.043446	0.067603		0.283557	0.094048	14.2352	0.575329		615		29
2015	0.062466	guangdong	20.9958	-0.049816	0.120708	3.79545	0.214383	0.787195	14.6756	0.583201	3.89774	615		62
2011	0.075963	guangdong	21.0655	0.00596	0.067126		0.208853	0.475885	15.0451	0.640373		615		29
2012	0.073068	guangdong	21.0769	0.011155	0.064364		0.248423	0.583198	14.0419	0.861996		615		62
2010	0.093534	guangdong	20.8994	0.036836	0.058247		0.475761	0.326634	13.5754	0.583925		615		29
2013	0.061675	guangdong	21.089	-0.004375	0.067605		0.190039	0.66573	14.9614	0.554773		615		62
2010	0.093534	guangdong	20.8994	0.036836	0.058247		0.475761	0.326634	13.5754	0.593515		615		29
2010	0.093534	guangdong	20.8994	0.036836	0.058247		0.475761	0.326634	13.5754	0.542058		615		29
2015	0.062466	guangdong	20.9958	-0.049816	0.120708	3.79545	0.214383	0.787195	14.6756	0.94775	3.89774	615		62
2008	0.05068	guangdong	20.8077	0.027134	0.054967		0.165466	-0.366513		0.355463		615		29
2009	0.066319	guangdong	20.7539	0.043446	0.067603		0.283557	0.094048	14.2352	0.66363		615		29
2012	0.073068	guangdong	21.0769	0.011155	0.064364		0.248423	0.583198	14.0419	0.700708		615		62
2007	0.043235	guangdong	20.7432	0.026631	0.057378		0.365165		14.9469	0.285087		615		29
2007	0.043235	guangdong	20.7432	0.026631	0.057378		0.365165		14.9469	0.12672		615		29
2015	0.062466	guangdong	20.9958	-0.049816	0.120708	3.79545	0.214383	0.787195	14.6756	0.405755	3.89774	615		62
2007	0.043235	guangdong	20.7432	0.026631	0.057378		0.365165		14.9469	0.829606		615		29
2015	0.062466	guangdong	20.9958	-0.049816	0.120708	3.79545	0.214383	0.787195	14.6756	1	3.89774	615		62
2012	0.073068	guangdong	21.0769	0.011155	0.064364		0.248423	0.583198	14.0419	0.924733		615		62
2014	0.058533	guangdong	21.1112	-0.002684	0.065365	4.00003	0.135937	0.732099	14.1371	0.336673	3.89727	615		62
2012	0.073068	guangdong	21.0769	0.011155	0.064364		0.248423	0.583198	14.0419	0.924932		615		62
2013	0.061675	guangdong	21.089	-0.004375	0.067605		0.190039	0.66573	14.9614	0.704468		615		62
2011	0.075963	guangdong	21.0655	0.00596	0.067126		0.208853	0.475885	15.0451	0.497673		615		29
2012	0.073068	guangdong	21.0769	0.011155	0.064364		0.248423	0.583198	14.0419	0.897172		615		62
2013	0.061675	guangdong	21.089	-0.004375	0.067605		0.190039	0.66573	14.9614	0.868903		615		62
2013	0.061675	guangdong	21.089	-0.004375	0.067605		0.190039	0.66573	14.9614	0.349186		615		62
2008	0.05068	guangdong	20.8077	0.027134	0.054967		0.165466	-0.366513		0.773617		615		29
2008	0.05068	guangdong	20.8077	0.027134	0.054967		0.165466	-0.366513		0.121084		615		29
2014	0.058533	guangdong	21.1112	-0.002684	0.065365	4.00003	0.135937	0.732099	14.1371	0.695571	3.89727	615		62
2009	0.066319	guangdong	20.7539	0.043446	0.067603		0.283557	0.094048	14.2352	0.483017		615		29
2012	0.073068	guangdong	21.0769	0.011155	0.064364		0.248423	0.583198	14.0419	0.466199		615		62
2014	0.058533	guangdong	21.1112	-0.002684	0.065365	4.00003	0.135937	0.732099	14.1371	0.574458	3.89727	615		62
2015	0.062466	guangdong	20.9958	-0.049816	0.120708	3.79545	0.214383	0.787195	14.6756	0.511122	3.89774	615		62
2010	0.093534	guangdong	20.8994	0.036836	0.058247		0.475761	0.326634	13.5754	0.331629		615		29
2012	0.073068	guangdong	21.0769	0.011155	0.064364		0.248423	0.583198	14.0419	0.60053		615		62
2011	0.075963	guangdong	21.0655	0.00596	0.067126		0.208853	0.475885	15.0451	0.48783		615		29
2015	0.062466	guangdong	20.9958	-0.049816	0.120708	3.79545	0.214383	0.787195	14.6756	0.673725	3.89774	615		62
2009	0.066319	guangdong	20.7539	0.043446	0.067603		0.283557	0.094048	14.2352	0.492043		615		29
2015	0.062466	guangdong	20.9958	-0.049816	0.120708	3.79545	0.214383	0.787195	14.6756	0.847801	3.89774	615		62
2013	0.061675	guangdong	21.089	-0.004375	0.067605		0.190039	0.66573	14.9614	0.825291		615		62
2012	0.073068	guangdong	21.0769	0.011155	0.064364		0.248423	0.583198	14.0419	0.806		615		62
2009	0.066319	guangdong	20.7539	0.043446	0.067603		0.283557	0.094048	14.2352	0.533771		615		29
2013	0.061675	guangdong	21.089	-0.004375	0.067605		0.190039	0.66573	14.9614	0.74853		615		62
2008	0.05068	guangdong	20.8077	0.027134	0.054967		0.165466	-0.366513		0.557785		615		29
2014	0.058533	guangdong	21.1112	-0.002684	0.065365	4.00003	0.135937	0.732099	14.1371	0.837258	3.89727	615		62
2008	0.05068	guangdong	20.8077	0.027134	0.054967		0.165466	-0.366513		0.760913		615		29
2013	0.061675	guangdong	21.089	-0.004375	0.067605		0.190039	0.66573	14.9614	0.791058		615		62
2012	0.073068	guangdong	21.0769	0.011155	0.064364		0.248423	0.583198	14.0419	0.688202		615		62
2012	0.073068	guangdong	21.0769	0.011155	0.064364		0.248423	0.583198	14.0419	0.608237		615		62
2015	0.062466	guangdong	20.9958	-0.049816	0.120708	3.79545	0.214383	0.787195	14.6756	0.500246	3.89774	615		62
2008	0.05068	guangdong	20.8077	0.027134	0.054967		0.165466	-0.366513		0.529966		615		29
2014	0.058533	guangdong	21.1112	-0.002684	0.065365	4.00003	0.135937	0.732099	14.1371	0.789568	3.89727	615		62
2011	0.075963	guangdong	21.0655	0.00596	0.067126		0.208853	0.475885	15.0451	0.536569		615		29
2012	0.073068	guangdong	21.0769	0.011155	0.064364		0.248423	0.583198	14.0419	0.773065		615		62
2007	0.043235	guangdong	20.7432	0.026631	0.057378		0.365165		14.9469	0.660558		615		29
2013	0.061675	guangdong	21.089	-0.004375	0.067605		0.190039	0.66573	14.9614	0.914194		615		62
2014	0.058533	guangdong	21.1112	-0.002684	0.065365	4.00003	0.135937	0.732099	14.1371	0.177906	3.89727	615		62
2013	0.061675	guangdong	21.089	-0.004375	0.067605		0.190039	0.66573	14.9614	0.696757		615		62
2013	0.061675	guangdong	21.089	-0.004375	0.067605		0.190039	0.66573	14.9614	0.497966		615		62
2012	0.073068	guangdong	21.0769	0.011155	0.064364		0.248423	0.583198	14.0419	0.48758		615		62
2010	0.093534	guangdong	20.8994	0.036836	0.058247		0.475761	0.326634	13.5754	0.876165		615		29
2007	0.043235	guangdong	20.7432	0.026631	0.057378		0.365165		14.9469	0.823695		615		29
2014	0.058533	guangdong	21.1112	-0.002684	0.065365	4.00003	0.135937	0.732099	14.1371	0.636795	3.89727	615		62
2015	0.062466	guangdong	20.9958	-0.049816	0.120708	3.79545	0.214383	0.787195	14.6756	0.737628	3.89774	615		62
2010	0.093534	guangdong	20.8994	0.036836	0.058247		0.475761	0.326634	13.5754	0.874243		615		29
2008	0.05068	guangdong	20.8077	0.027134	0.054967		0.165466	-0.366513		0.682834		615		29
2014	0.058533	guangdong	21.1112	-0.002684	0.065365	4.00003	0.135937	0.732099	14.1371	0.6341	3.89727	615		62
2014	0.058533	guangdong	21.1112	-0.002684	0.065365	4.00003	0.135937	0.732099	14.1371	0.643545	3.89727	615		62
2013	0.061675	guangdong	21.089	-0.004375	0.067605		0.190039	0.66573	14.9614	0.517545		615		62
2015	0.062466	guangdong	20.9958	-0.049816	0.120708	3.79545	0.214383	0.787195	14.6756	0.7467	3.89774	615		62
2015	0.062466	guangdong	20.9958	-0.049816	0.120708	3.79545	0.214383	0.787195	14.6756	0.650894	3.89774	615		62
2014	0.058533	guangdong	21.1112	-0.002684	0.065365	4.00003	0.135937	0.732099	14.1371	0.894732	3.89727	615		62
2013	0.061675	guangdong	21.089	-0.004375	0.067605		0.190039	0.66573	14.9614	0.5862		615		62
2014	0.058533	guangdong	21.1112	-0.002684	0.065365	4.00003	0.135937	0.732099	14.1371	0.569151	3.89727	615		62
2015	0.062466	guangdong	20.9958	-0.049816	0.120708	3.79545	0.214383	0.787195	14.6756	0.914822	3.89774	615		62
2012	0.073068	guangdong	21.0769	0.011155	0.064364		0.248423	0.583198	14.0419	0.683039		615		62
2011	0.075963	guangdong	21.0655	0.00596	0.067126		0.208853	0.475885	15.0451	0.77603		615		29
2010	0.093534	guangdong	20.8994	0.036836	0.058247		0.475761	0.326634	13.5754	0.664181		615		29
2007	0.043235	guangdong	20.7432	0.026631	0.057378		0.365165		14.9469	0.833462		615		29
2013	0.061675	guangdong	21.089	-0.004375	0.067605		0.190039	0.66573	14.9614	0.46481		615		62
2009	0.066319	guangdong	20.7539	0.043446	0.067603		0.283557	0.094048	14.2352	0.466847		615		29
2014	0.058533	guangdong	21.1112	-0.002684	0.065365	4.00003	0.135937	0.732099	14.1371	0.63343	3.89727	615		62
2014	0.058533	guangdong	21.1112	-0.002684	0.065365	4.00003	0.135937	0.732099	14.1371	0.292193	3.89727	615		62
2015	0.062466	guangdong	20.9958	-0.049816	0.120708	3.79545	0.214383	0.787195	14.6756	0.737628	3.89774	615		62
2015	0.062466	guangdong	20.9958	-0.049816	0.120708	3.79545	0.214383	0.787195	14.6756	0.678602	3.89774	615		62
2008	0.05068	guangdong	20.8077	0.027134	0.054967		0.165466	-0.366513		0.694744		615		29
2013	0.061675	guangdong	21.089	-0.004375	0.067605		0.190039	0.66573	14.9614	0.657287		615		62
2014	0.058533	guangdong	21.1112	-0.002684	0.065365	4.00003	0.135937	0.732099	14.1371	0.308778	3.89727	615		62
2010	0.093534	guangdong	20.8994	0.036836	0.058247		0.475761	0.326634	13.5754	0.640014		615		29
2015	0.062466	guangdong	20.9958	-0.049816	0.120708	3.79545	0.214383	0.787195	14.6756	0.774597	3.89774	615		62
2013	0.061675	guangdong	21.089	-0.004375	0.067605		0.190039	0.66573	14.9614	0.530436		615		62
2014	0.058533	guangdong	21.1112	-0.002684	0.065365	4.00003	0.135937	0.732099	14.1371	0.663176	3.89727	615		62
2015	0.062466	guangdong	20.9958	-0.049816	0.120708	3.79545	0.214383	0.787195	14.6756	0.715577	3.89774	615		62
2015	0.062466	guangdong	20.9958	-0.049816	0.120708	3.79545	0.214383	0.787195	14.6756	0.724288	3.89774	615		62
2012	0.073068	guangdong	21.0769	0.011155	0.064364		0.248423	0.583198	14.0419	0.906584		615		62
2008	0.05068	guangdong	20.8077	0.027134	0.054967		0.165466	-0.366513		0.757194		615		29
2014	0.058533	guangdong	21.1112	-0.002684	0.065365	4.00003	0.135937	0.732099	14.1371	0.857118	3.89727	615		62
2010	0.093534	guangdong	20.8994	0.036836	0.058247		0.475761	0.326634	13.5754	0.301971		615		29
2008	0.05068	guangdong	20.8077	0.027134	0.054967		0.165466	-0.366513		0.460395		615		29
2008	0.05068	guangdong	20.8077	0.027134	0.054967		0.165466	-0.366513		0.458276		615		29
2014	0.058533	guangdong	21.1112	-0.002684	0.065365	4.00003	0.135937	0.732099	14.1371	0.6453	3.89727	615		62
2012	0.073068	guangdong	21.0769	0.011155	0.064364		0.248423	0.583198	14.0419	0.755906		615		62
2013	0.061675	guangdong	21.089	-0.004375	0.067605		0.190039	0.66573	14.9614	0.731316		615		62
2014	0.058533	guangdong	21.1112	-0.002684	0.065365	4.00003	0.135937	0.732099	14.1371	0.673865	3.89727	615		62
2011	0.075963	guangdong	21.0655	0.00596	0.067126		0.208853	0.475885	15.0451	0.554818		615		29
2012	0.073068	guangdong	21.0769	0.011155	0.064364		0.248423	0.583198	14.0419	0.822992		615		62
2009	0.066319	guangdong	20.7539	0.043446	0.067603		0.283557	0.094048	14.2352	0.337646		615		29
2009	0.066319	guangdong	20.7539	0.043446	0.067603		0.283557	0.094048	14.2352	0.649372		615		29
2010	0.093534	guangdong	20.8994	0.036836	0.058247		0.475761	0.326634	13.5754	0.532634		615		29
2011	0.075963	guangdong	21.0655	0.00596	0.067126		0.208853	0.475885	15.0451	0.852484		615		29
2015	0.062466	guangdong	20.9958	-0.049816	0.120708	3.79545	0.214383	0.787195	14.6756	0.665679	3.89774	615		62
2015	0.062466	guangdong	20.9958	-0.049816	0.120708	3.79545	0.214383	0.787195	14.6756	0.508216	3.89774	615		62
2015	0.062466	guangdong	20.9958	-0.049816	0.120708	3.79545	0.214383	0.787195	14.6756	0.940385	3.89774	615		62
2013	0.061675	guangdong	21.089	-0.004375	0.067605		0.190039	0.66573	14.9614	0.567929		615		62
2009	0.066319	guangdong	20.7539	0.043446	0.067603		0.283557	0.094048	14.2352	0.777554		615		29
2010	0.093534	guangdong	20.8994	0.036836	0.058247		0.475761	0.326634	13.5754	0.388857		615		29
2008	0.05068	guangdong	20.8077	0.027134	0.054967		0.165466	-0.366513		0.310406		615		29
2014	0.058533	guangdong	21.1112	-0.002684	0.065365	4.00003	0.135937	0.732099	14.1371	0.555745	3.89727	615		62
2013	0.061675	guangdong	21.089	-0.004375	0.067605		0.190039	0.66573	14.9614	0.538052		615		62
2013	0.061675	guangdong	21.089	-0.004375	0.067605		0.190039	0.66573	14.9614	0.505652		615		62
2012	0.073068	guangdong	21.0769	0.011155	0.064364		0.248423	0.583198	14.0419	0.599862		615		62
2013	0.061675	guangdong	21.089	-0.004375	0.067605		0.190039	0.66573	14.9614	0.638696		615		62
2012	0.073068	guangdong	21.0769	0.011155	0.064364		0.248423	0.583198	14.0419	0.650727		615		62
2011	0.075963	guangdong	21.0655	0.00596	0.067126		0.208853	0.475885	15.0451	1		615		29
2010	0.093534	guangdong	20.8994	0.036836	0.058247		0.475761	0.326634	13.5754	0.533561		615		29
2012	0.073068	guangdong	21.0769	0.011155	0.064364		0.248423	0.583198	14.0419	0.867149		615		62
2014	0.058533	guangdong	21.1112	-0.002684	0.065365	4.00003	0.135937	0.732099	14.1371	0.289196	3.89727	615		62
2009	0.066319	guangdong	20.7539	0.043446	0.067603		0.283557	0.094048	14.2352	0.37026		615		29
2008	0.05068	guangdong	20.8077	0.027134	0.054967		0.165466	-0.366513		0.700026		615		29
2013	0.061675	guangdong	21.089	-0.004375	0.067605		0.190039	0.66573	14.9614	0.624367		615		62
2014	0.058533	guangdong	21.1112	-0.002684	0.065365	4.00003	0.135937	0.732099	14.1371	0.505164	3.89727	615		62
2014	0.058533	guangdong	21.1112	-0.002684	0.065365	4.00003	0.135937	0.732099	14.1371	0.710641	3.89727	615		62
2014	0.058533	guangdong	21.1112	-0.002684	0.065365	4.00003	0.135937	0.732099	14.1371	0.707341	3.89727	615		62
2010	0.093534	guangdong	20.8994	0.036836	0.058247		0.475761	0.326634	13.5754	0.807796		615		29
2013	0.061675	guangdong	21.089	-0.004375	0.067605		0.190039	0.66573	14.9614	0.618799		615		62
2013	0.061675	guangdong	21.089	-0.004375	0.067605		0.190039	0.66573	14.9614	0.797199		615		62
2012	0.073068	guangdong	21.0769	0.011155	0.064364		0.248423	0.583198	14.0419	0.464633		615		62
2008	0.05068	guangdong	20.8077	0.027134	0.054967		0.165466	-0.366513		0.773958		615		29
2014	0.058533	guangdong	21.1112	-0.002684	0.065365	4.00003	0.135937	0.732099	14.1371	0.531643	3.89727	615		62
2011	0.075963	guangdong	21.0655	0.00596	0.067126		0.208853	0.475885	15.0451	0.747921		615		29
2015	0.062466	guangdong	20.9958	-0.049816	0.120708	3.79545	0.214383	0.787195	14.6756	0.327561	3.89774	615		62
2013	0.061675	guangdong	21.089	-0.004375	0.067605		0.190039	0.66573	14.9614	0.777588		615		62
2014	0.058533	guangdong	21.1112	-0.002684	0.065365	4.00003	0.135937	0.732099	14.1371	0.628203	3.89727	615		62
2011	0.075963	guangdong	21.0655	0.00596	0.067126		0.208853	0.475885	15.0451	0.808776		615		29
2015	0.062466	guangdong	20.9958	-0.049816	0.120708	3.79545	0.214383	0.787195	14.6756	0.945128	3.89774	615		62
2014	0.058533	guangdong	21.1112	-0.002684	0.065365	4.00003	0.135937	0.732099	14.1371	0.65382	3.89727	615		62
2013	0.061675	guangdong	21.089	-0.004375	0.067605		0.190039	0.66573	14.9614	0.668945		615		62
2015	0.062466	guangdong	20.9958	-0.049816	0.120708	3.79545	0.214383	0.787195	14.6756	0.859878	3.89774	615		62
2013	0.061675	guangdong	21.089	-0.004375	0.067605		0.190039	0.66573	14.9614	0.642686		615		62
2011	0.075963	guangdong	21.0655	0.00596	0.067126		0.208853	0.475885	15.0451	0.940841		615		29
2014	0.058533	guangdong	21.1112	-0.002684	0.065365	4.00003	0.135937	0.732099	14.1371	0.77767	3.89727	615		62
2011	0.075963	guangdong	21.0655	0.00596	0.067126		0.208853	0.475885	15.0451	0.584157		615		29
2010	0.093534	guangdong	20.8994	0.036836	0.058247		0.475761	0.326634	13.5754	0.502766		615		29
2012	0.073068	guangdong	21.0769	0.011155	0.064364		0.248423	0.583198	14.0419	0.542324		615		62
2011	0.075963	guangdong	21.0655	0.00596	0.067126		0.208853	0.475885	15.0451	0.583282		615		29
2013	0.061675	guangdong	21.089	-0.004375	0.067605		0.190039	0.66573	14.9614	0.810374		615		62
2014	0.058533	guangdong	21.1112	-0.002684	0.065365	4.00003	0.135937	0.732099	14.1371	0.921714	3.89727	615		62
2011	0.075963	guangdong	21.0655	0.00596	0.067126		0.208853	0.475885	15.0451	0.737526		615		29
2014	0.058533	guangdong	21.1112	-0.002684	0.065365	4.00003	0.135937	0.732099	14.1371	0.671635	3.89727	615		62
2008	0.05068	guangdong	20.8077	0.027134	0.054967		0.165466	-0.366513		0.595727		615		29
2015	0.062466	guangdong	20.9958	-0.049816	0.120708	3.79545	0.214383	0.787195	14.6756	0.964841	3.89774	615		62
2012	0.073068	guangdong	21.0769	0.011155	0.064364		0.248423	0.583198	14.0419	0.390778		615		62
2014	0.058533	guangdong	21.1112	-0.002684	0.065365	4.00003	0.135937	0.732099	14.1371	0.670928	3.89727	615		62
2011	0.075963	guangdong	21.0655	0.00596	0.067126		0.208853	0.475885	15.0451	0.887978		615		29
2013	0.061675	guangdong	21.089	-0.004375	0.067605		0.190039	0.66573	14.9614	0.929743		615		62
2015	0.062466	guangdong	20.9958	-0.049816	0.120708	3.79545	0.214383	0.787195	14.6756	0.760061	3.89774	615		62
2013	0.061675	guangdong	21.089	-0.004375	0.067605		0.190039	0.66573	14.9614	0.51067		615		62
2015	0.062466	guangdong	20.9958	-0.049816	0.120708	3.79545	0.214383	0.787195	14.6756	0.590128	3.89774	615		62
2012	0.073068	guangdong	21.0769	0.011155	0.064364		0.248423	0.583198	14.0419	0.897306		615		62
2014	0.058533	guangdong	21.1112	-0.002684	0.065365	4.00003	0.135937	0.732099	14.1371	0.854376	3.89727	615		62
2008	0.05068	guangdong	20.8077	0.027134	0.054967		0.165466	-0.366513		0.797837		615		29
2015	0.062466	guangdong	20.9958	-0.049816	0.120708	3.79545	0.214383	0.787195	14.6756	0.680109	3.89774	615		62
2013	0.061675	guangdong	21.089	-0.004375	0.067605		0.190039	0.66573	14.9614	0.807664		615		62
2011	0.075963	guangdong	21.0655	0.00596	0.067126		0.208853	0.475885	15.0451	0.758603		615		29
2008	0.05068	guangdong	20.8077	0.027134	0.054967		0.165466	-0.366513		0.34725		615		29
2007	0.043235	guangdong	20.7432	0.026631	0.057378		0.365165		14.9469	0.692119		615		29
2012	0.073068	guangdong	21.0769	0.011155	0.064364		0.248423	0.583198	14.0419	0.631927		615		62
2011	0.075963	guangdong	21.0655	0.00596	0.067126		0.208853	0.475885	15.0451	0.362691		615		29
2010	0.093534	guangdong	20.8994	0.036836	0.058247		0.475761	0.326634	13.5754	0.351513		615		29
2011	0.075963	guangdong	21.0655	0.00596	0.067126		0.208853	0.475885	15.0451	0.691473		615		29
2009	0.066319	guangdong	20.7539	0.043446	0.067603		0.283557	0.094048	14.2352	0.607115		615		29
2008	0.05068	guangdong	20.8077	0.027134	0.054967		0.165466	-0.366513		0.303122		615		29
2012	0.073068	guangdong	21.0769	0.011155	0.064364		0.248423	0.583198	14.0419	0.816589		615		62
2007	0.043235	guangdong	20.7432	0.026631	0.057378		0.365165		14.9469	0.580267		615		29
2012	0.073068	guangdong	21.0769	0.011155	0.064364		0.248423	0.583198	14.0419	0.788242		615		62
2010	0.093534	guangdong	20.8994	0.036836	0.058247		0.475761	0.326634	13.5754	0.581746		615		29
2013	0.061675	guangdong	21.089	-0.004375	0.067605		0.190039	0.66573	14.9614	0.242713		615		62
2008	0.05068	guangdong	20.8077	0.027134	0.054967		0.165466	-0.366513		0.697233		615		29
2014	0.058533	guangdong	21.1112	-0.002684	0.065365	4.00003	0.135937	0.732099	14.1371	0.723536	3.89727	615		62
2013	0.061675	guangdong	21.089	-0.004375	0.067605		0.190039	0.66573	14.9614	0.450537		615		62
2015	0.062466	guangdong	20.9958	-0.049816	0.120708	3.79545	0.214383	0.787195	14.6756	0.737628	3.89774	615		62
2013	0.061675	guangdong	21.089	-0.004375	0.067605		0.190039	0.66573	14.9614	0.94516		615		62
2012	0.073068	guangdong	21.0769	0.011155	0.064364		0.248423	0.583198	14.0419	0.498517		615		62
2009	0.066319	guangdong	20.7539	0.043446	0.067603		0.283557	0.094048	14.2352	0.802728		615		29
2009	0.066319	guangdong	20.7539	0.043446	0.067603		0.283557	0.094048	14.2352	0.718334		615		29
2012	0.073068	guangdong	21.0769	0.011155	0.064364		0.248423	0.583198	14.0419	0.598802		615		62
2011	0.075963	guangdong	21.0655	0.00596	0.067126		0.208853	0.475885	15.0451	0.624719		615		29
2015	0.062466	guangdong	20.9958	-0.049816	0.120708	3.79545	0.214383	0.787195	14.6756	0.313261	3.89774	615		62
2008	0.05068	guangdong	20.8077	0.027134	0.054967		0.165466	-0.366513		0.655787		615		29
2015	0.062466	guangdong	20.9958	-0.049816	0.120708	3.79545	0.214383	0.787195	14.6756	0.831551	3.89774	615		62
2008	0.05068	guangdong	20.8077	0.027134	0.054967		0.165466	-0.366513		0.780594		615		29
2011	0.075963	guangdong	21.0655	0.00596	0.067126		0.208853	0.475885	15.0451	0.7786		615		29
2008	0.05068	guangdong	20.8077	0.027134	0.054967		0.165466	-0.366513		0.331145		615		29
2013	0.061675	guangdong	21.089	-0.004375	0.067605		0.190039	0.66573	14.9614	0.908185		615		62
2009	0.066319	guangdong	20.7539	0.043446	0.067603		0.283557	0.094048	14.2352	0.590688		615		29
2009	0.066319	guangdong	20.7539	0.043446	0.067603		0.283557	0.094048	14.2352	0.628983		615		29
2015	0.062466	guangdong	20.9958	-0.049816	0.120708	3.79545	0.214383	0.787195	14.6756	0.647538	3.89774	615		62
2013	0.061675	guangdong	21.089	-0.004375	0.067605		0.190039	0.66573	14.9614	0.650541		615		62
2013	0.061675	guangdong	21.089	-0.004375	0.067605		0.190039	0.66573	14.9614	0.664419		615		62
2011	0.075963	guangdong	21.0655	0.00596	0.067126		0.208853	0.475885	15.0451	0.344785		615		29
2013	0.061675	guangdong	21.089	-0.004375	0.067605		0.190039	0.66573	14.9614	0.64359		615		62
2015	0.062466	guangdong	20.9958	-0.049816	0.120708	3.79545	0.214383	0.787195	14.6756	0.539462	3.89774	615		62
2016	0.053575	guangdong	21.0548	0.010802	0.080188	3.73731		0.834032	14.723		4.16433	615		62
2013	0.061675	guangdong	21.089	-0.004375	0.067605		0.190039	0.66573	14.9614	0.783071		615		62
2013	0.061675	guangdong	21.089	-0.004375	0.067605		0.190039	0.66573	14.9614	0.538906		615		62
2011	0.075963	guangdong	21.0655	0.00596	0.067126		0.208853	0.475885	15.0451	0.38456		615		29
2014	0.058533	guangdong	21.1112	-0.002684	0.065365	4.00003	0.135937	0.732099	14.1371	0.275201	3.89727	615		62
2015	0.062466	guangdong	20.9958	-0.049816	0.120708	3.79545	0.214383	0.787195	14.6756	0.67661	3.89774	615		62
2011	0.075963	guangdong	21.0655	0.00596	0.067126		0.208853	0.475885	15.0451	0.866625		615		29
2013	0.061675	guangdong	21.089	-0.004375	0.067605		0.190039	0.66573	14.9614	0.679878		615		62
2014	0.058533	guangdong	21.1112	-0.002684	0.065365	4.00003	0.135937	0.732099	14.1371	0.867267	3.89727	615		62
2009	0.066319	guangdong	20.7539	0.043446	0.067603		0.283557	0.094048	14.2352	0.688267		615		29
2013	0.061675	guangdong	21.089	-0.004375	0.067605		0.190039	0.66573	14.9614	0.862171		615		62
2012	0.073068	guangdong	21.0769	0.011155	0.064364		0.248423	0.583198	14.0419	0.585442		615		62
2013	0.061675	guangdong	21.089	-0.004375	0.067605		0.190039	0.66573	14.9614	0.416699		615		62
2015	0.062466	guangdong	20.9958	-0.049816	0.120708	3.79545	0.214383	0.787195	14.6756	0.549443	3.89774	615		62
2012	0.073068	guangdong	21.0769	0.011155	0.064364		0.248423	0.583198	14.0419	0.814188		615		62
2015	0.062466	guangdong	20.9958	-0.049816	0.120708	3.79545	0.214383	0.787195	14.6756	0.701744	3.89774	615		62
2015	0.062466	guangdong	20.9958	-0.049816	0.120708	3.79545	0.214383	0.787195	14.6756	0.955491	3.89774	615		62
2015	0.062466	guangdong	20.9958	-0.049816	0.120708	3.79545	0.214383	0.787195	14.6756	0.27917	3.89774	615		62
2011	0.075963	guangdong	21.0655	0.00596	0.067126		0.208853	0.475885	15.0451	0.527018		615		29
2015	0.062466	guangdong	20.9958	-0.049816	0.120708	3.79545	0.214383	0.787195	14.6756	0.772504	3.89774	615		62
2015	0.062466	guangdong	20.9958	-0.049816	0.120708	3.79545	0.214383	0.787195	14.6756	0.687485	3.89774	615		62
2012	0.073068	guangdong	21.0769	0.011155	0.064364		0.248423	0.583198	14.0419	0.846765		615		62
2010	0.093534	guangdong	20.8994	0.036836	0.058247		0.475761	0.326634	13.5754	0.712613		615		29
2009	0.066319	guangdong	20.7539	0.043446	0.067603		0.283557	0.094048	14.2352	1		615		29
2013	0.061675	guangdong	21.089	-0.004375	0.067605		0.190039	0.66573	14.9614	0.617999		615		62
2013	0.061675	guangdong	21.089	-0.004375	0.067605		0.190039	0.66573	14.9614	0.587745		615		62
2010	0.093534	guangdong	20.8994	0.036836	0.058247		0.475761	0.326634	13.5754	0.49804		615		29
2010	0.093534	guangdong	20.8994	0.036836	0.058247		0.475761	0.326634	13.5754	0.708552		615		29
2007	0.043235	guangdong	20.7432	0.026631	0.057378		0.365165		14.9469	0.501333		615		29
2014	0.058533	guangdong	21.1112	-0.002684	0.065365	4.00003	0.135937	0.732099	14.1371	0.820949	3.89727	615		62
2015	0.062466	guangdong	20.9958	-0.049816	0.120708	3.79545	0.214383	0.787195	14.6756	0.835492	3.89774	615		62
2013	0.061675	guangdong	21.089	-0.004375	0.067605		0.190039	0.66573	14.9614	0.234599		615		62
2013	0.061675	guangdong	21.089	-0.004375	0.067605		0.190039	0.66573	14.9614	0.582539		615		62
2007	0.043235	guangdong	20.7432	0.026631	0.057378		0.365165		14.9469	0.734516		615		29
2007	0.043235	guangdong	20.7432	0.026631	0.057378		0.365165		14.9469	0.724232		615		29
2009	0.066319	guangdong	20.7539	0.043446	0.067603		0.283557	0.094048	14.2352	0.499269		615		29
2009	0.066319	guangdong	20.7539	0.043446	0.067603		0.283557	0.094048	14.2352	0.601853		615		29
2011	0.075963	guangdong	21.0655	0.00596	0.067126		0.208853	0.475885	15.0451	0.566857		615		29
2010	0.093534	guangdong	20.8994	0.036836	0.058247		0.475761	0.326634	13.5754	0.453034		615		29
2013	0.061675	guangdong	21.089	-0.004375	0.067605		0.190039	0.66573	14.9614	0.607296		615		62
2013	0.061675	guangdong	21.089	-0.004375	0.067605		0.190039	0.66573	14.9614	0.666571		615		62
2009	0.066319	guangdong	20.7539	0.043446	0.067603		0.283557	0.094048	14.2352	0.832336		615		29
2015	0.062466	guangdong	20.9958	-0.049816	0.120708	3.79545	0.214383	0.787195	14.6756	0.737628	3.89774	615		62
2014	0.058533	guangdong	21.1112	-0.002684	0.065365	4.00003	0.135937	0.732099	14.1371	0.730778	3.89727	615		62
2011	0.075963	guangdong	21.0655	0.00596	0.067126		0.208853	0.475885	15.0451	0.693687		615		29
2008	0.05068	guangdong	20.8077	0.027134	0.054967		0.165466	-0.366513		0.301048		615		29
2013	0.061675	guangdong	21.089	-0.004375	0.067605		0.190039	0.66573	14.9614	0.894404		615		62
2008	0.05068	guangdong	20.8077	0.027134	0.054967		0.165466	-0.366513		0.423246		615		29
2011	0.075963	guangdong	21.0655	0.00596	0.067126		0.208853	0.475885	15.0451	0.590109		615		29
2013	0.061675	guangdong	21.089	-0.004375	0.067605		0.190039	0.66573	14.9614	0.840753		615		62
2015	0.062466	guangdong	20.9958	-0.049816	0.120708	3.79545	0.214383	0.787195	14.6756	0.985622	3.89774	615		62
2009	0.066319	guangdong	20.7539	0.043446	0.067603		0.283557	0.094048	14.2352	0.272828		615		29
2008	0.05068	guangdong	20.8077	0.027134	0.054967		0.165466	-0.366513		0.56538		615		29
2009	0.066319	guangdong	20.7539	0.043446	0.067603		0.283557	0.094048	14.2352	0.841178		615		29
2007	0.043235	guangdong	20.7432	0.026631	0.057378		0.365165		14.9469	0.899497		615		29
2013	0.061675	guangdong	21.089	-0.004375	0.067605		0.190039	0.66573	14.9614	0.408414		615		62
2014	0.058533	guangdong	21.1112	-0.002684	0.065365	4.00003	0.135937	0.732099	14.1371	0.603543	3.89727	615		62
2010	0.093534	guangdong	20.8994	0.036836	0.058247		0.475761	0.326634	13.5754	0.570401		615		29
2011	0.075963	guangdong	21.0655	0.00596	0.067126		0.208853	0.475885	15.0451	0.730586		615		29
2009	0.066319	guangdong	20.7539	0.043446	0.067603		0.283557	0.094048	14.2352	0.43038		615		29
2014	0.058533	guangdong	21.1112	-0.002684	0.065365	4.00003	0.135937	0.732099	14.1371	0.525158	3.89727	615		62
2007	0.043235	guangdong	20.7432	0.026631	0.057378		0.365165		14.9469	0.747366		615		29
2011	0.075963	guangdong	21.0655	0.00596	0.067126		0.208853	0.475885	15.0451	0.832646		615		29
2009	0.066319	guangdong	20.7539	0.043446	0.067603		0.283557	0.094048	14.2352	0.664096		615		29
2015	0.062466	guangdong	20.9958	-0.049816	0.120708	3.79545	0.214383	0.787195	14.6756	0.669727	3.89774	615		62
2012	0.073068	guangdong	21.0769	0.011155	0.064364		0.248423	0.583198	14.0419	0.655096		615		62
2013	0.061675	guangdong	21.089	-0.004375	0.067605		0.190039	0.66573	14.9614	0.263796		615		62
2014	0.058533	guangdong	21.1112	-0.002684	0.065365	4.00003	0.135937	0.732099	14.1371	0.340242	3.89727	615		62
2014	0.058533	guangdong	21.1112	-0.002684	0.065365	4.00003	0.135937	0.732099	14.1371	0.236889	3.89727	615		62
2011	0.075963	guangdong	21.0655	0.00596	0.067126		0.208853	0.475885	15.0451	0.692982		615		29
2015	0.062466	guangdong	20.9958	-0.049816	0.120708	3.79545	0.214383	0.787195	14.6756	0.607762	3.89774	615		62
2011	0.075963	guangdong	21.0655	0.00596	0.067126		0.208853	0.475885	15.0451	0.703135		615		29
2010	0.093534	guangdong	20.8994	0.036836	0.058247		0.475761	0.326634	13.5754	1		615		29
2012	0.073068	guangdong	21.0769	0.011155	0.064364		0.248423	0.583198	14.0419	0.851929		615		62
2012	0.073068	guangdong	21.0769	0.011155	0.064364		0.248423	0.583198	14.0419	0.595492		615		62
2013	0.061675	guangdong	21.089	-0.004375	0.067605		0.190039	0.66573	14.9614	0.753265		615		62
2010	0.093534	guangdong	20.8994	0.036836	0.058247		0.475761	0.326634	13.5754	0.397462		615		29
2009	0.066319	guangdong	20.7539	0.043446	0.067603		0.283557	0.094048	14.2352	0.39014		615		29
2014	0.058533	guangdong	21.1112	-0.002684	0.065365	4.00003	0.135937	0.732099	14.1371	0.844062	3.89727	615		62
2011	0.075963	guangdong	21.0655	0.00596	0.067126		0.208853	0.475885	15.0451	0.72575		615		29
2014	0.058533	guangdong	21.1112	-0.002684	0.065365	4.00003	0.135937	0.732099	14.1371	0.729185	3.89727	615		62
2011	0.075963	guangdong	21.0655	0.00596	0.067126		0.208853	0.475885	15.0451	0.649985		615		29
2015	0.062466	guangdong	20.9958	-0.049816	0.120708	3.79545	0.214383	0.787195	14.6756	0.648509	3.89774	615		62
2008	0.05068	guangdong	20.8077	0.027134	0.054967		0.165466	-0.366513		0.706109		615		29
2008	0.05068	guangdong	20.8077	0.027134	0.054967		0.165466	-0.366513		0.277856		615		29
2008	0.05068	guangdong	20.8077	0.027134	0.054967		0.165466	-0.366513		0.424218		615		29
2009	0.066319	guangdong	20.7539	0.043446	0.067603		0.283557	0.094048	14.2352	0.867976		615		29
2008	0.05068	guangdong	20.8077	0.027134	0.054967		0.165466	-0.366513		0.486916		615		29
2011	0.075963	guangdong	21.0655	0.00596	0.067126		0.208853	0.475885	15.0451	0.989612		615		29
2014	0.058533	guangdong	21.1112	-0.002684	0.065365	4.00003	0.135937	0.732099	14.1371	0.580118	3.89727	615		62
2011	0.075963	guangdong	21.0655	0.00596	0.067126		0.208853	0.475885	15.0451	0.648143		615		29
2012	0.073068	guangdong	21.0769	0.011155	0.064364		0.248423	0.583198	14.0419	0.697987		615		62
2009	0.066319	guangdong	20.7539	0.043446	0.067603		0.283557	0.094048	14.2352	0.499984		615		29
2014	0.058533	guangdong	21.1112	-0.002684	0.065365	4.00003	0.135937	0.732099	14.1371	0.822165	3.89727	615		62
2008	0.05068	guangdong	20.8077	0.027134	0.054967		0.165466	-0.366513		0.720449		615		29
2013	0.061675	guangdong	21.089	-0.004375	0.067605		0.190039	0.66573	14.9614	0.963429		615		62
2009	0.066319	guangdong	20.7539	0.043446	0.067603		0.283557	0.094048	14.2352	0.66753		615		29
2011	0.075963	guangdong	21.0655	0.00596	0.067126		0.208853	0.475885	15.0451	0.795486		615		29
2015	0.062466	guangdong	20.9958	-0.049816	0.120708	3.79545	0.214383	0.787195	14.6756	0.853486	3.89774	615		62
2010	0.093534	guangdong	20.8994	0.036836	0.058247		0.475761	0.326634	13.5754	0.920929		615		29
2013	0.061675	guangdong	21.089	-0.004375	0.067605		0.190039	0.66573	14.9614	0.760223		615		62
2014	0.058533	guangdong	21.1112	-0.002684	0.065365	4.00003	0.135937	0.732099	14.1371	0.690738	3.89727	615		62
2014	0.058533	guangdong	21.1112	-0.002684	0.065365	4.00003	0.135937	0.732099	14.1371	0.80054	3.89727	615		62
2012	0.073068	guangdong	21.0769	0.011155	0.064364		0.248423	0.583198	14.0419	0.903441		615		62
2007	0.043235	guangdong	20.7432	0.026631	0.057378		0.365165		14.9469	0.791791		615		29
2008	0.05068	guangdong	20.8077	0.027134	0.054967		0.165466	-0.366513		0.407412		615		29
2012	0.073068	guangdong	21.0769	0.011155	0.064364		0.248423	0.583198	14.0419	0.725448		615		62
2008	0.05068	guangdong	20.8077	0.027134	0.054967		0.165466	-0.366513		0.854629		615		29
2013	0.061675	guangdong	21.089	-0.004375	0.067605		0.190039	0.66573	14.9614	0.837348		615		62
2009	0.066319	guangdong	20.7539	0.043446	0.067603		0.283557	0.094048	14.2352	0.484278		615		29
2014	0.058533	guangdong	21.1112	-0.002684	0.065365	4.00003	0.135937	0.732099	14.1371	0.750977	3.89727	615		62
2015	0.062466	guangdong	20.9958	-0.049816	0.120708	3.79545	0.214383	0.787195	14.6756	0.823776	3.89774	615		62
2011	0.075963	guangdong	21.0655	0.00596	0.067126		0.208853	0.475885	15.0451	0.581819		615		29
2007	0.043235	guangdong	20.7432	0.026631	0.057378		0.365165		14.9469	0.704446		615		29
2014	0.058533	guangdong	21.1112	-0.002684	0.065365	4.00003	0.135937	0.732099	14.1371	0.80841	3.89727	615		62
2015	0.062466	guangdong	20.9958	-0.049816	0.120708	3.79545	0.214383	0.787195	14.6756	0.504926	3.89774	615		62
2010	0.093534	guangdong	20.8994	0.036836	0.058247		0.475761	0.326634	13.5754	0.333296		615		29
2013	0.061675	guangdong	21.089	-0.004375	0.067605		0.190039	0.66573	14.9614	0.941598		615		62
2014	0.058533	guangdong	21.1112	-0.002684	0.065365	4.00003	0.135937	0.732099	14.1371	0.573747	3.89727	615		62
2010	0.093534	guangdong	20.8994	0.036836	0.058247		0.475761	0.326634	13.5754	0.602004		615		29
2011	0.075963	guangdong	21.0655	0.00596	0.067126		0.208853	0.475885	15.0451	0.50076		615		29
2013	0.061675	guangdong	21.089	-0.004375	0.067605		0.190039	0.66573	14.9614	0.762043		615		62
2015	0.062466	guangdong	20.9958	-0.049816	0.120708	3.79545	0.214383	0.787195	14.6756	0.433345	3.89774	615		62
2013	0.061675	guangdong	21.089	-0.004375	0.067605		0.190039	0.66573	14.9614	0.458184		615		62
2015	0.062466	guangdong	20.9958	-0.049816	0.120708	3.79545	0.214383	0.787195	14.6756	0.843233	3.89774	615		62
2008	0.05068	guangdong	20.8077	0.027134	0.054967		0.165466	-0.366513		0.629746		615		29
2009	0.066319	guangdong	20.7539	0.043446	0.067603		0.283557	0.094048	14.2352	0.470035		615		29
2012	0.073068	guangdong	21.0769	0.011155	0.064364		0.248423	0.583198	14.0419	0.862614		615		62
2009	0.066319	guangdong	20.7539	0.043446	0.067603		0.283557	0.094048	14.2352	0.496055		615		29
2015	0.062466	guangdong	20.9958	-0.049816	0.120708	3.79545	0.214383	0.787195	14.6756	0.447752	3.89774	615		62
2012	0.073068	guangdong	21.0769	0.011155	0.064364		0.248423	0.583198	14.0419	0.695515		615		62
2010	0.093534	guangdong	20.8994	0.036836	0.058247		0.475761	0.326634	13.5754	0.784197		615		29
2010	0.093534	guangdong	20.8994	0.036836	0.058247		0.475761	0.326634	13.5754	0.630749		615		29
2010	0.093534	guangdong	20.8994	0.036836	0.058247		0.475761	0.326634	13.5754	0.681496		615		29
2009	0.066319	guangdong	20.7539	0.043446	0.067603		0.283557	0.094048	14.2352	0.628415		615		29
2007	0.043235	guangdong	20.7432	0.026631	0.057378		0.365165		14.9469	0.772662		615		29
2013	0.061675	guangdong	21.089	-0.004375	0.067605		0.190039	0.66573	14.9614	0.434491		615		62
2013	0.061675	guangdong	21.089	-0.004375	0.067605		0.190039	0.66573	14.9614	0.867862		615		62
2014	0.058533	guangdong	21.1112	-0.002684	0.065365	4.00003	0.135937	0.732099	14.1371	0.791143	3.89727	615		62
2011	0.075963	guangdong	21.0655	0.00596	0.067126		0.208853	0.475885	15.0451	0.316354		615		29
2008	0.05068	guangdong	20.8077	0.027134	0.054967		0.165466	-0.366513		0.487738		615		29
2008	0.05068	guangdong	20.8077	0.027134	0.054967		0.165466	-0.366513		0.37329		615		29
2008	0.05068	guangdong	20.8077	0.027134	0.054967		0.165466	-0.366513		0.704883		615		29
2015	0.062466	guangdong	20.9958	-0.049816	0.120708	3.79545	0.214383	0.787195	14.6756	0.856411	3.89774	615		62
2013	0.061675	guangdong	21.089	-0.004375	0.067605		0.190039	0.66573	14.9614	0.635823		615		62
2013	0.061675	guangdong	21.089	-0.004375	0.067605		0.190039	0.66573	14.9614	0.541112		615		62
2010	0.093534	guangdong	20.8994	0.036836	0.058247		0.475761	0.326634	13.5754	0.548698		615		29
2012	0.073068	guangdong	21.0769	0.011155	0.064364		0.248423	0.583198	14.0419	0.597711		615		62
2015	0.062466	guangdong	20.9958	-0.049816	0.120708	3.79545	0.214383	0.787195	14.6756	0.672182	3.89774	615		62
2014	0.058533	guangdong	21.1112	-0.002684	0.065365	4.00003	0.135937	0.732099	14.1371	0.770569	3.89727	615		62
2008	0.05068	guangdong	20.8077	0.027134	0.054967		0.165466	-0.366513		0.356647		615		29
2008	0.05068	guangdong	20.8077	0.027134	0.054967		0.165466	-0.366513		0.460954		615		29
2015	0.062466	guangdong	20.9958	-0.049816	0.120708	3.79545	0.214383	0.787195	14.6756	0.730565	3.89774	615		62
2013	0.061675	guangdong	21.089	-0.004375	0.067605		0.190039	0.66573	14.9614	0.432546		615		62
2012	0.073068	guangdong	21.0769	0.011155	0.064364		0.248423	0.583198	14.0419	0.626179		615		62
2012	0.073068	guangdong	21.0769	0.011155	0.064364		0.248423	0.583198	14.0419	0.896714		615		62
2015	0.062466	guangdong	20.9958	-0.049816	0.120708	3.79545	0.214383	0.787195	14.6756	0.788866	3.89774	615		62
2013	0.061675	guangdong	21.089	-0.004375	0.067605		0.190039	0.66573	14.9614	0.411534		615		62
2008	0.05068	guangdong	20.8077	0.027134	0.054967		0.165466	-0.366513		0.574577		615		29
2015	0.062466	guangdong	20.9958	-0.049816	0.120708	3.79545	0.214383	0.787195	14.6756	0.382217	3.89774	615		62
2008	0.05068	guangdong	20.8077	0.027134	0.054967		0.165466	-0.366513		0.776376		615		29
2007	0.043235	guangdong	20.7432	0.026631	0.057378		0.365165		14.9469	0.537837		615		29
2014	0.058533	guangdong	21.1112	-0.002684	0.065365	4.00003	0.135937	0.732099	14.1371	0.720885	3.89727	615		62
2013	0.061675	guangdong	21.089	-0.004375	0.067605		0.190039	0.66573	14.9614	0.434422		615		62
2010	0.093534	guangdong	20.8994	0.036836	0.058247		0.475761	0.326634	13.5754	1		615		29
2008	0.05068	guangdong	20.8077	0.027134	0.054967		0.165466	-0.366513		0.487344		615		29
2007	0.043235	guangdong	20.7432	0.026631	0.057378		0.365165		14.9469	0.691302		615		29
2012	0.073068	guangdong	21.0769	0.011155	0.064364		0.248423	0.583198	14.0419	0.827034		615		62
2015	0.062466	guangdong	20.9958	-0.049816	0.120708	3.79545	0.214383	0.787195	14.6756	0.671372	3.89774	615		62
2008	0.05068	guangdong	20.8077	0.027134	0.054967		0.165466	-0.366513		0.419064		615		29
2012	0.073068	guangdong	21.0769	0.011155	0.064364		0.248423	0.583198	14.0419	0.597403		615		62
2015	0.062466	guangdong	20.9958	-0.049816	0.120708	3.79545	0.214383	0.787195	14.6756	1	3.89774	615		62
2013	0.061675	guangdong	21.089	-0.004375	0.067605		0.190039	0.66573	14.9614	0.656765		615		62
2015	0.062466	guangdong	20.9958	-0.049816	0.120708	3.79545	0.214383	0.787195	14.6756	0.799256	3.89774	615		62
2015	0.062466	guangdong	20.9958	-0.049816	0.120708	3.79545	0.214383	0.787195	14.6756	0.348697	3.89774	615		62
2007	0.043235	guangdong	20.7432	0.026631	0.057378		0.365165		14.9469	0.633256		615		29
2011	0.075963	guangdong	21.0655	0.00596	0.067126		0.208853	0.475885	15.0451	0.54441		615		29
2015	0.062466	guangdong	20.9958	-0.049816	0.120708	3.79545	0.214383	0.787195	14.6756	0.406958	3.89774	615		62
2011	0.075963	guangdong	21.0655	0.00596	0.067126		0.208853	0.475885	15.0451	0.434418		615		29
2013	0.061675	guangdong	21.089	-0.004375	0.067605		0.190039	0.66573	14.9614	0.609469		615		62
2009	0.066319	guangdong	20.7539	0.043446	0.067603		0.283557	0.094048	14.2352	0.710434		615		29
2014	0.058533	guangdong	21.1112	-0.002684	0.065365	4.00003	0.135937	0.732099	14.1371	0.372606	3.89727	615		62
2008	0.05068	guangdong	20.8077	0.027134	0.054967		0.165466	-0.366513		0.715192		615		29
2008	0.05068	guangdong	20.8077	0.027134	0.054967		0.165466	-0.366513		0.780252		615		29
2009	0.066319	guangdong	20.7539	0.043446	0.067603		0.283557	0.094048	14.2352	0.747261		615		29
2009	0.066319	guangdong	20.7539	0.043446	0.067603		0.283557	0.094048	14.2352	0.6891		615		29
2007	0.043235	guangdong	20.7432	0.026631	0.057378		0.365165		14.9469	0.633591		615		29
2009	0.066319	guangdong	20.7539	0.043446	0.067603		0.283557	0.094048	14.2352	0.479315		615		29
2009	0.066319	guangdong	20.7539	0.043446	0.067603		0.283557	0.094048	14.2352	0.768246		615		29
2007	0.043235	guangdong	20.7432	0.026631	0.057378		0.365165		14.9469	0.717126		615		29
2008	0.05068	guangdong	20.8077	0.027134	0.054967		0.165466	-0.366513		0.564774		615		29
2015	0.062466	guangdong	20.9958	-0.049816	0.120708	3.79545	0.214383	0.787195	14.6756	0.398487	3.89774	615		62
2007	0.043235	guangdong	20.7432	0.026631	0.057378		0.365165		14.9469	0.595085		615		29
2014	0.058533	guangdong	21.1112	-0.002684	0.065365	4.00003	0.135937	0.732099	14.1371	0.638696	3.89727	615		62
2013	0.061675	guangdong	21.089	-0.004375	0.067605		0.190039	0.66573	14.9614	0.699763		615		62
2007	0.043235	guangdong	20.7432	0.026631	0.057378		0.365165		14.9469	0.602641		615		29
2015	0.062466	guangdong	20.9958	-0.049816	0.120708	3.79545	0.214383	0.787195	14.6756	0.837622	3.89774	615		62
2009	0.066319	guangdong	20.7539	0.043446	0.067603		0.283557	0.094048	14.2352	0.682957		615		29
2012	0.073068	guangdong	21.0769	0.011155	0.064364		0.248423	0.583198	14.0419	0.627899		615		62
2014	0.058533	guangdong	21.1112	-0.002684	0.065365	4.00003	0.135937	0.732099	14.1371	0.826338	3.89727	615		62
2010	0.093534	guangdong	20.8994	0.036836	0.058247		0.475761	0.326634	13.5754	0.64762		615		29
2013	0.061675	guangdong	21.089	-0.004375	0.067605		0.190039	0.66573	14.9614	0.749291		615		62
2014	0.058533	guangdong	21.1112	-0.002684	0.065365	4.00003	0.135937	0.732099	14.1371	0.650717	3.89727	615		62
2007	0.043235	guangdong	20.7432	0.026631	0.057378		0.365165		14.9469	0.528575		615		29
2012	0.073068	guangdong	21.0769	0.011155	0.064364		0.248423	0.583198	14.0419	0.834751		615		62
2010	0.093534	guangdong	20.8994	0.036836	0.058247		0.475761	0.326634	13.5754	0.580139		615		29
2012	0.073068	guangdong	21.0769	0.011155	0.064364		0.248423	0.583198	14.0419	0.525026		615		62
2011	0.075963	guangdong	21.0655	0.00596	0.067126		0.208853	0.475885	15.0451	0.43496		615		29
2012	0.073068	guangdong	21.0769	0.011155	0.064364		0.248423	0.583198	14.0419	0.871779		615		62
2015	0.062466	guangdong	20.9958	-0.049816	0.120708	3.79545	0.214383	0.787195	14.6756	0.656918	3.89774	615		62
2014	0.058533	guangdong	21.1112	-0.002684	0.065365	4.00003	0.135937	0.732099	14.1371	0.348735	3.89727	615		62
2007	0.043235	guangdong	20.7432	0.026631	0.057378		0.365165		14.9469	0.435012		615		29
2010	0.093534	guangdong	20.8994	0.036836	0.058247		0.475761	0.326634	13.5754	0.594321		615		29
2014	0.058533	guangdong	21.1112	-0.002684	0.065365	4.00003	0.135937	0.732099	14.1371	0.795299	3.89727	615		62
2010	0.093534	guangdong	20.8994	0.036836	0.058247		0.475761	0.326634	13.5754	0.585926		615		29
2009	0.066319	guangdong	20.7539	0.043446	0.067603		0.283557	0.094048	14.2352	0.700901		615		29
2010	0.093534	guangdong	20.8994	0.036836	0.058247		0.475761	0.326634	13.5754	0.84157		615		29
2009	0.066319	guangdong	20.7539	0.043446	0.067603		0.283557	0.094048	14.2352	0.964609		615		29
2015	0.062466	guangdong	20.9958	-0.049816	0.120708	3.79545	0.214383	0.787195	14.6756	0.653351	3.89774	615		62
2014	0.058533	guangdong	21.1112	-0.002684	0.065365	4.00003	0.135937	0.732099	14.1371	0.780335	3.89727	615		62
2014	0.058533	guangdong	21.1112	-0.002684	0.065365	4.00003	0.135937	0.732099	14.1371	0.546226	3.89727	615		62
2010	0.093534	guangdong	20.8994	0.036836	0.058247		0.475761	0.326634	13.5754	0.744653		615		29
2012	0.073068	guangdong	21.0769	0.011155	0.064364		0.248423	0.583198	14.0419	0.531682		615		62
2009	0.066319	guangdong	20.7539	0.043446	0.067603		0.283557	0.094048	14.2352	0.497588		615		29
2012	0.073068	guangdong	21.0769	0.011155	0.064364		0.248423	0.583198	14.0419	0.65891		615		62
2009	0.066319	guangdong	20.7539	0.043446	0.067603		0.283557	0.094048	14.2352	0.433242		615		29
2015	0.062466	guangdong	20.9958	-0.049816	0.120708	3.79545	0.214383	0.787195	14.6756	0.835859	3.89774	615		62
2015	0.062466	guangdong	20.9958	-0.049816	0.120708	3.79545	0.214383	0.787195	14.6756	0.330727	3.89774	615		62
2015	0.062466	guangdong	20.9958	-0.049816	0.120708	3.79545	0.214383	0.787195	14.6756	0.72604	3.89774	615		62
2009	0.066319	guangdong	20.7539	0.043446	0.067603		0.283557	0.094048	14.2352	0.759643		615		29
2013	0.061675	guangdong	21.089	-0.004375	0.067605		0.190039	0.66573	14.9614	0.708675		615		62
2013	0.061675	guangdong	21.089	-0.004375	0.067605		0.190039	0.66573	14.9614	0.389741		615		62
2012	0.073068	guangdong	21.0769	0.011155	0.064364		0.248423	0.583198	14.0419	1		615		62
2009	0.066319	guangdong	20.7539	0.043446	0.067603		0.283557	0.094048	14.2352	0.54061		615		29
2011	0.075963	guangdong	21.0655	0.00596	0.067126		0.208853	0.475885	15.0451	0.583519		615		29
2010	0.093534	guangdong	20.8994	0.036836	0.058247		0.475761	0.326634	13.5754	0.466754		615		29
2010	0.093534	guangdong	20.8994	0.036836	0.058247		0.475761	0.326634	13.5754	0.837436		615		29
2007	0.043235	guangdong	20.7432	0.026631	0.057378		0.365165		14.9469	0.202708		615		29
2015	0.062466	guangdong	20.9958	-0.049816	0.120708	3.79545	0.214383	0.787195	14.6756	0.514861	3.89774	615		62
2008	0.05068	guangdong	20.8077	0.027134	0.054967		0.165466	-0.366513		0.836245		615		29
2010	0.093534	guangdong	20.8994	0.036836	0.058247		0.475761	0.326634	13.5754	0.610693		615		29
2008	0.05068	guangdong	20.8077	0.027134	0.054967		0.165466	-0.366513		0.203435		615		29
2007	0.043235	guangdong	20.7432	0.026631	0.057378		0.365165		14.9469	0.643588		615		29
2014	0.058533	guangdong	21.1112	-0.002684	0.065365	4.00003	0.135937	0.732099	14.1371	0.324963	3.89727	615		62
2007	0.043235	guangdong	20.7432	0.026631	0.057378		0.365165		14.9469	0.411522		615		29
2012	0.073068	guangdong	21.0769	0.011155	0.064364		0.248423	0.583198	14.0419	0.608237		615		62
2013	0.061675	guangdong	21.089	-0.004375	0.067605		0.190039	0.66573	14.9614	0.52773		615		62
2008	0.05068	guangdong	20.8077	0.027134	0.054967		0.165466	-0.366513		0.772051		615		29
2015	0.062466	guangdong	20.9958	-0.049816	0.120708	3.79545	0.214383	0.787195	14.6756	0.756657	3.89774	615		62
2008	0.05068	guangdong	20.8077	0.027134	0.054967		0.165466	-0.366513		0.655162		615		29
2012	0.073068	guangdong	21.0769	0.011155	0.064364		0.248423	0.583198	14.0419	0.547873		615		62
2010	0.093534	guangdong	20.8994	0.036836	0.058247		0.475761	0.326634	13.5754	0.755008		615		29
2007	0.043235	guangdong	20.7432	0.026631	0.057378		0.365165		14.9469	0.693048		615		29
2011	0.075963	guangdong	21.0655	0.00596	0.067126		0.208853	0.475885	15.0451	0.898866		615		29
2015	0.062466	guangdong	20.9958	-0.049816	0.120708	3.79545	0.214383	0.787195	14.6756	0.932221	3.89774	615		62
2011	0.075963	guangdong	21.0655	0.00596	0.067126		0.208853	0.475885	15.0451	0.818429		615		29
2013	0.061675	guangdong	21.089	-0.004375	0.067605		0.190039	0.66573	14.9614	0.799384		615		62
2013	0.061675	guangdong	21.089	-0.004375	0.067605		0.190039	0.66573	14.9614	0.629346		615		62
2011	0.075963	guangdong	21.0655	0.00596	0.067126		0.208853	0.475885	15.0451	0.675208		615		29
2013	0.061675	guangdong	21.089	-0.004375	0.067605		0.190039	0.66573	14.9614	0.667606		615		62
2015	0.062466	guangdong	20.9958	-0.049816	0.120708	3.79545	0.214383	0.787195	14.6756	0.760959	3.89774	615		62
2015	0.062466	guangdong	20.9958	-0.049816	0.120708	3.79545	0.214383	0.787195	14.6756	0.65588	3.89774	615		62
2012	0.073068	guangdong	21.0769	0.011155	0.064364		0.248423	0.583198	14.0419	0.831979		615		62
2015	0.062466	guangdong	20.9958	-0.049816	0.120708	3.79545	0.214383	0.787195	14.6756	0.878282	3.89774	615		62
2009	0.066319	guangdong	20.7539	0.043446	0.067603		0.283557	0.094048	14.2352	0.535338		615		29
2007	0.043235	guangdong	20.7432	0.026631	0.057378		0.365165		14.9469	0.456904		615		29
2008	0.05068	guangdong	20.8077	0.027134	0.054967		0.165466	-0.366513		0.831413		615		29
2009	0.066319	guangdong	20.7539	0.043446	0.067603		0.283557	0.094048	14.2352	0.802215		615		29
2008	0.05068	guangdong	20.8077	0.027134	0.054967		0.165466	-0.366513		0.309298		615		29
2013	0.061675	guangdong	21.089	-0.004375	0.067605		0.190039	0.66573	14.9614	0.705009		615		62
2015	0.062466	guangdong	20.9958	-0.049816	0.120708	3.79545	0.214383	0.787195	14.6756	0.446766	3.89774	615		62
2014	0.058533	guangdong	21.1112	-0.002684	0.065365	4.00003	0.135937	0.732099	14.1371	0.620481	3.89727	615		62
2014	0.058533	guangdong	21.1112	-0.002684	0.065365	4.00003	0.135937	0.732099	14.1371	0.810352	3.89727	615		62
2012	0.073068	guangdong	21.0769	0.011155	0.064364		0.248423	0.583198	14.0419	0.850102		615		62
2010	0.093534	guangdong	20.8994	0.036836	0.058247		0.475761	0.326634	13.5754	0.659288		615		29
2010	0.093534	guangdong	20.8994	0.036836	0.058247		0.475761	0.326634	13.5754	0.696146		615		29
2015	0.062466	guangdong	20.9958	-0.049816	0.120708	3.79545	0.214383	0.787195	14.6756	0.637667	3.89774	615		62
2012	0.073068	guangdong	21.0769	0.011155	0.064364		0.248423	0.583198	14.0419	0.710156		615		62
2014	0.058533	guangdong	21.1112	-0.002684	0.065365	4.00003	0.135937	0.732099	14.1371	0.653194	3.89727	615		62
2015	0.062466	guangdong	20.9958	-0.049816	0.120708	3.79545	0.214383	0.787195	14.6756	0.850665	3.89774	615		62
2013	0.061675	guangdong	21.089	-0.004375	0.067605		0.190039	0.66573	14.9614	0.828157		615		62
2011	0.075963	guangdong	21.0655	0.00596	0.067126		0.208853	0.475885	15.0451	0.672078		615		29
2012	0.073068	guangdong	21.0769	0.011155	0.064364		0.248423	0.583198	14.0419	0.751472		615		62
2013	0.061675	guangdong	21.089	-0.004375	0.067605		0.190039	0.66573	14.9614	0.752566		615		62
2011	0.075963	guangdong	21.0655	0.00596	0.067126		0.208853	0.475885	15.0451	0.51406		615		29
2008	0.05068	guangdong	20.8077	0.027134	0.054967		0.165466	-0.366513		0.592195		615		29
2007	0.043235	guangdong	20.7432	0.026631	0.057378		0.365165		14.9469	0.657171		615		29
2007	0.043235	guangdong	20.7432	0.026631	0.057378		0.365165		14.9469	0.717834		615		29
2013	0.061675	guangdong	21.089	-0.004375	0.067605		0.190039	0.66573	14.9614	0.361168		615		62
2015	0.062466	guangdong	20.9958	-0.049816	0.120708	3.79545	0.214383	0.787195	14.6756	0.67339	3.89774	615		62
2013	0.061675	guangdong	21.089	-0.004375	0.067605		0.190039	0.66573	14.9614	0.507657		615		62
2012	0.073068	guangdong	21.0769	0.011155	0.064364		0.248423	0.583198	14.0419	0.754727		615		62
2012	0.073068	guangdong	21.0769	0.011155	0.064364		0.248423	0.583198	14.0419	0.594966		615		62
2014	0.058533	guangdong	21.1112	-0.002684	0.065365	4.00003	0.135937	0.732099	14.1371	0.561656	3.89727	615		62
2007	0.043235	guangdong	20.7432	0.026631	0.057378		0.365165		14.9469	0.559784		615		29
2010	0.093534	guangdong	20.8994	0.036836	0.058247		0.475761	0.326634	13.5754	0.621109		615		29
2009	0.066319	guangdong	20.7539	0.043446	0.067603		0.283557	0.094048	14.2352	0.551342		615		29
2010	0.093534	guangdong	20.8994	0.036836	0.058247		0.475761	0.326634	13.5754	0.505888		615		29
2014	0.058533	guangdong	21.1112	-0.002684	0.065365	4.00003	0.135937	0.732099	14.1371	0.731904	3.89727	615		62
2015	0.062466	guangdong	20.9958	-0.049816	0.120708	3.79545	0.214383	0.787195	14.6756	0.694001	3.89774	615		62
2008	0.05068	guangdong	20.8077	0.027134	0.054967		0.165466	-0.366513		0.574301		615		29
2015	0.062466	guangdong	20.9958	-0.049816	0.120708	3.79545	0.214383	0.787195	14.6756	0.422824	3.89774	615		62
2008	0.05068	guangdong	20.8077	0.027134	0.054967		0.165466	-0.366513		0.868933		615		29
2011	0.075963	guangdong	21.0655	0.00596	0.067126		0.208853	0.475885	15.0451	0.986744		615		29
2015	0.062466	guangdong	20.9958	-0.049816	0.120708	3.79545	0.214383	0.787195	14.6756	0.841267	3.89774	615		62
2009	0.066319	guangdong	20.7539	0.043446	0.067603		0.283557	0.094048	14.2352	0.458384		615		29
2009	0.066319	guangdong	20.7539	0.043446	0.067603		0.283557	0.094048	14.2352	0.316855		615		29
2013	0.061675	guangdong	21.089	-0.004375	0.067605		0.190039	0.66573	14.9614	0.498735		615		62
2012	0.073068	guangdong	21.0769	0.011155	0.064364		0.248423	0.583198	14.0419	0.608237		615		62
2015	0.062466	guangdong	20.9958	-0.049816	0.120708	3.79545	0.214383	0.787195	14.6756	0.71265	3.89774	615		62
2008	0.05068	guangdong	20.8077	0.027134	0.054967		0.165466	-0.366513		0.544678		615		29
2014	0.058533	guangdong	21.1112	-0.002684	0.065365	4.00003	0.135937	0.732099	14.1371	0.617009	3.89727	615		62
2014	0.058533	guangdong	21.1112	-0.002684	0.065365	4.00003	0.135937	0.732099	14.1371	0.564417	3.89727	615		62
2014	0.058533	guangdong	21.1112	-0.002684	0.065365	4.00003	0.135937	0.732099	14.1371	0.525158	3.89727	615		62
2007	0.043235	guangdong	20.7432	0.026631	0.057378		0.365165		14.9469	0.680738		615		29
2008	0.05068	guangdong	20.8077	0.027134	0.054967		0.165466	-0.366513		0.515964		615		29
2008	0.05068	guangdong	20.8077	0.027134	0.054967		0.165466	-0.366513		0.592195		615		29
2011	0.075963	guangdong	21.0655	0.00596	0.067126		0.208853	0.475885	15.0451	0.551405		615		29
2011	0.075963	guangdong	21.0655	0.00596	0.067126		0.208853	0.475885	15.0451	0.771031		615		29
2011	0.075963	guangdong	21.0655	0.00596	0.067126		0.208853	0.475885	15.0451	0.721584		615		29
2015	0.062466	guangdong	20.9958	-0.049816	0.120708	3.79545	0.214383	0.787195	14.6756	0.615553	3.89774	615		62
2011	0.075963	guangdong	21.0655	0.00596	0.067126		0.208853	0.475885	15.0451	0.894674		615		29
2007	0.043235	guangdong	20.7432	0.026631	0.057378		0.365165		14.9469	0.443898		615		29
2012	0.073068	guangdong	21.0769	0.011155	0.064364		0.248423	0.583198	14.0419	0.661765		615		62
2014	0.058533	guangdong	21.1112	-0.002684	0.065365	4.00003	0.135937	0.732099	14.1371	0.922539	3.89727	615		62
2015	0.062466	guangdong	20.9958	-0.049816	0.120708	3.79545	0.214383	0.787195	14.6756	0.773314	3.89774	615		62
2013	0.061675	guangdong	21.089	-0.004375	0.067605		0.190039	0.66573	14.9614	0.601726		615		62
2010	0.093534	guangdong	20.8994	0.036836	0.058247		0.475761	0.326634	13.5754	0.541927		615		29
2011	0.075963	guangdong	21.0655	0.00596	0.067126		0.208853	0.475885	15.0451	0.781098		615		29
2013	0.061675	guangdong	21.089	-0.004375	0.067605		0.190039	0.66573	14.9614	0.517206		615		62
2013	0.061675	guangdong	21.089	-0.004375	0.067605		0.190039	0.66573	14.9614	0.614259		615		62
2009	0.066319	guangdong	20.7539	0.043446	0.067603		0.283557	0.094048	14.2352	0.703777		615		29
2009	0.066319	guangdong	20.7539	0.043446	0.067603		0.283557	0.094048	14.2352	0.632719		615		29
2011	0.075963	guangdong	21.0655	0.00596	0.067126		0.208853	0.475885	15.0451	0.491743		615		29
2012	0.073068	guangdong	21.0769	0.011155	0.064364		0.248423	0.583198	14.0419	0.779166		615		62
2008	0.05068	guangdong	20.8077	0.027134	0.054967		0.165466	-0.366513		0.244171		615		29
2013	0.061675	guangdong	21.089	-0.004375	0.067605		0.190039	0.66573	14.9614	0.833781		615		62
2014	0.058533	guangdong	21.1112	-0.002684	0.065365	4.00003	0.135937	0.732099	14.1371	0.49028	3.89727	615		62
2013	0.061675	guangdong	21.089	-0.004375	0.067605		0.190039	0.66573	14.9614	0.638632		615		62
2012	0.073068	guangdong	21.0769	0.011155	0.064364		0.248423	0.583198	14.0419	0.960233		615		62
2013	0.061675	guangdong	21.089	-0.004375	0.067605		0.190039	0.66573	14.9614	0.884258		615		62
2013	0.061675	guangdong	21.089	-0.004375	0.067605		0.190039	0.66573	14.9614	0.778866		615		62
2011	0.075963	guangdong	21.0655	0.00596	0.067126		0.208853	0.475885	15.0451	0.582887		615		29
2012	0.073068	guangdong	21.0769	0.011155	0.064364		0.248423	0.583198	14.0419	0.617538		615		62
2010	0.093534	guangdong	20.8994	0.036836	0.058247		0.475761	0.326634	13.5754	0.660585		615		29
2009	0.066319	guangdong	20.7539	0.043446	0.067603		0.283557	0.094048	14.2352	0.632223		615		29
2012	0.073068	guangdong	21.0769	0.011155	0.064364		0.248423	0.583198	14.0419	0.559917		615		62
2013	0.061675	guangdong	21.089	-0.004375	0.067605		0.190039	0.66573	14.9614	0.801643		615		62
2013	0.061675	guangdong	21.089	-0.004375	0.067605		0.190039	0.66573	14.9614	0.605074		615		62
2014	0.058533	guangdong	21.1112	-0.002684	0.065365	4.00003	0.135937	0.732099	14.1371	0.802121	3.89727	615		62
2015	0.062466	guangdong	20.9958	-0.049816	0.120708	3.79545	0.214383	0.787195	14.6756	0.810052	3.89774	615		62
2015	0.062466	guangdong	20.9958	-0.049816	0.120708	3.79545	0.214383	0.787195	14.6756	0.508094	3.89774	615		62
2010	0.093534	guangdong	20.8994	0.036836	0.058247		0.475761	0.326634	13.5754	0.395368		615		29
2013	0.061675	guangdong	21.089	-0.004375	0.067605		0.190039	0.66573	14.9614	0.77621		615		62
2011	0.075963	guangdong	21.0655	0.00596	0.067126		0.208853	0.475885	15.0451	0.832839		615		29
2008	0.05068	guangdong	20.8077	0.027134	0.054967		0.165466	-0.366513		0.677417		615		29
2011	0.075963	guangdong	21.0655	0.00596	0.067126		0.208853	0.475885	15.0451	0.589561		615		29
2013	0.061675	guangdong	21.089	-0.004375	0.067605		0.190039	0.66573	14.9614	0.623325		615		62
2007	0.043235	guangdong	20.7432	0.026631	0.057378		0.365165		14.9469	0.579129		615		29
2015	0.062466	guangdong	20.9958	-0.049816	0.120708	3.79545	0.214383	0.787195	14.6756	0.410601	3.89774	615		62
2015	0.062466	guangdong	20.9958	-0.049816	0.120708	3.79545	0.214383	0.787195	14.6756	0.644316	3.89774	615		62
2009	0.066319	guangdong	20.7539	0.043446	0.067603		0.283557	0.094048	14.2352	0.701317		615		29
2010	0.093534	guangdong	20.8994	0.036836	0.058247		0.475761	0.326634	13.5754	0.549753		615		29
2013	0.061675	guangdong	21.089	-0.004375	0.067605		0.190039	0.66573	14.9614	0.503686		615		62
2012	0.073068	guangdong	21.0769	0.011155	0.064364		0.248423	0.583198	14.0419	0.793051		615		62
2011	0.075963	guangdong	21.0655	0.00596	0.067126		0.208853	0.475885	15.0451	0.639544		615		29
2013	0.061675	guangdong	21.089	-0.004375	0.067605		0.190039	0.66573	14.9614	0.533528		615		62
2015	0.062466	guangdong	20.9958	-0.049816	0.120708	3.79545	0.214383	0.787195	14.6756	0.865072	3.89774	615		62
2008	0.05068	guangdong	20.8077	0.027134	0.054967		0.165466	-0.366513		0.23637		615		29
2015	0.062466	guangdong	20.9958	-0.049816	0.120708	3.79545	0.214383	0.787195	14.6756	0.737628	3.89774	615		62
2007	0.043235	guangdong	20.7432	0.026631	0.057378		0.365165		14.9469	0.449803		615		29
2015	0.062466	guangdong	20.9958	-0.049816	0.120708	3.79545	0.214383	0.787195	14.6756	0.485749	3.89774	615		62
2009	0.066319	guangdong	20.7539	0.043446	0.067603		0.283557	0.094048	14.2352	0.776706		615		29
2012	0.073068	guangdong	21.0769	0.011155	0.064364		0.248423	0.583198	14.0419	0.647214		615		62
2015	0.062466	guangdong	20.9958	-0.049816	0.120708	3.79545	0.214383	0.787195	14.6756	0.754466	3.89774	615		62
2012	0.073068	guangdong	21.0769	0.011155	0.064364		0.248423	0.583198	14.0419	0.520409		615		62
2015	0.062466	guangdong	20.9958	-0.049816	0.120708	3.79545	0.214383	0.787195	14.6756	0.872409	3.89774	615		62
2010	0.093534	guangdong	20.8994	0.036836	0.058247		0.475761	0.326634	13.5754	0.601802		615		29
2014	0.058533	guangdong	21.1112	-0.002684	0.065365	4.00003	0.135937	0.732099	14.1371	0.491164	3.89727	615		62
2007	0.043235	guangdong	20.7432	0.026631	0.057378		0.365165		14.9469	0.95478		615		29
2007	0.043235	guangdong	20.7432	0.026631	0.057378		0.365165		14.9469	0.826082		615		29
2011	0.075963	guangdong	21.0655	0.00596	0.067126		0.208853	0.475885	15.0451	0.925225		615		29
2012	0.073068	guangdong	21.0769	0.011155	0.064364		0.248423	0.583198	14.0419	0.924919		615		62
2014	0.058533	guangdong	21.1112	-0.002684	0.065365	4.00003	0.135937	0.732099	14.1371	0.459648	3.89727	615		62
2009	0.066319	guangdong	20.7539	0.043446	0.067603		0.283557	0.094048	14.2352	0.517839		615		29
2009	0.066319	guangdong	20.7539	0.043446	0.067603		0.283557	0.094048	14.2352	0.801295		615		29
2007	0.043235	guangdong	20.7432	0.026631	0.057378		0.365165		14.9469	0.378174		615		29
2007	0.043235	guangdong	20.7432	0.026631	0.057378		0.365165		14.9469	0.688659		615		29
2007	0.043235	guangdong	20.7432	0.026631	0.057378		0.365165		14.9469	0.708722		615		29
2007	0.043235	guangdong	20.7432	0.026631	0.057378		0.365165		14.9469	0.696729		615		29
2011	0.075963	guangdong	21.0655	0.00596	0.067126		0.208853	0.475885	15.0451	0.715908		615		29
2015	0.062466	guangdong	20.9958	-0.049816	0.120708	3.79545	0.214383	0.787195	14.6756	0.737628	3.89774	615		62
2010	0.093534	guangdong	20.8994	0.036836	0.058247		0.475761	0.326634	13.5754	0.81664		615		29
2014	0.058533	guangdong	21.1112	-0.002684	0.065365	4.00003	0.135937	0.732099	14.1371	0.457333	3.89727	615		62
2011	0.075963	guangdong	21.0655	0.00596	0.067126		0.208853	0.475885	15.0451	0.339616		615		29
2015	0.062466	guangdong	20.9958	-0.049816	0.120708	3.79545	0.214383	0.787195	14.6756	0.439231	3.89774	615		62
2012	0.073068	guangdong	21.0769	0.011155	0.064364		0.248423	0.583198	14.0419	0.674815		615		62
2008	0.05068	guangdong	20.8077	0.027134	0.054967		0.165466	-0.366513		0.685534		615		29
2012	0.073068	guangdong	21.0769	0.011155	0.064364		0.248423	0.583198	14.0419	0.667199		615		62
2014	0.058533	guangdong	21.1112	-0.002684	0.065365	4.00003	0.135937	0.732099	14.1371	0.764249	3.89727	615		62
2015	0.062466	guangdong	20.9958	-0.049816	0.120708	3.79545	0.214383	0.787195	14.6756	0.763113	3.89774	615		62
2008	0.05068	guangdong	20.8077	0.027134	0.054967		0.165466	-0.366513		0.528273		615		29
2013	0.061675	guangdong	21.089	-0.004375	0.067605		0.190039	0.66573	14.9614	0.869187		615		62
2011	0.075963	guangdong	21.0655	0.00596	0.067126		0.208853	0.475885	15.0451	0.7786		615		29
2012	0.073068	guangdong	21.0769	0.011155	0.064364		0.248423	0.583198	14.0419	0.635666		615		62
2009	0.066319	guangdong	20.7539	0.043446	0.067603		0.283557	0.094048	14.2352	0.701303		615		29
2012	0.073068	guangdong	21.0769	0.011155	0.064364		0.248423	0.583198	14.0419	0.758746		615		62
2010	0.093534	guangdong	20.8994	0.036836	0.058247		0.475761	0.326634	13.5754	0.761401		615		29
2012	0.073068	guangdong	21.0769	0.011155	0.064364		0.248423	0.583198	14.0419	0.766993		615		62
2014	0.058533	guangdong	21.1112	-0.002684	0.065365	4.00003	0.135937	0.732099	14.1371	0.772859	3.89727	615		62
2009	0.066319	guangdong	20.7539	0.043446	0.067603		0.283557	0.094048	14.2352	0.753581		615		29
2009	0.066319	guangdong	20.7539	0.043446	0.067603		0.283557	0.094048	14.2352	0.678755		615		29
2014	0.058533	guangdong	21.1112	-0.002684	0.065365	4.00003	0.135937	0.732099	14.1371	0.757155	3.89727	615		62
2013	0.061675	guangdong	21.089	-0.004375	0.067605		0.190039	0.66573	14.9614	0.530739		615		62
2010	0.093534	guangdong	20.8994	0.036836	0.058247		0.475761	0.326634	13.5754	0.660585		615		29
2013	0.061675	guangdong	21.089	-0.004375	0.067605		0.190039	0.66573	14.9614	0.779866		615		62
2011	0.075963	guangdong	21.0655	0.00596	0.067126		0.208853	0.475885	15.0451	0.561766		615		29
2014	0.058533	guangdong	21.1112	-0.002684	0.065365	4.00003	0.135937	0.732099	14.1371	0.592577	3.89727	615		62
2010	0.093534	guangdong	20.8994	0.036836	0.058247		0.475761	0.326634	13.5754	0.588365		615		29
2010	0.093534	guangdong	20.8994	0.036836	0.058247		0.475761	0.326634	13.5754	0.767818		615		29
2010	0.093534	guangdong	20.8994	0.036836	0.058247		0.475761	0.326634	13.5754	0.853828		615		29
2012	0.073068	guangdong	21.0769	0.011155	0.064364		0.248423	0.583198	14.0419	0.790673		615		62
2007	0.043235	guangdong	20.7432	0.026631	0.057378		0.365165		14.9469	0.429205		615		29
2010	0.093534	guangdong	20.8994	0.036836	0.058247		0.475761	0.326634	13.5754	0.45148		615		29
2015	0.062466	guangdong	20.9958	-0.049816	0.120708	3.79545	0.214383	0.787195	14.6756	0.661287	3.89774	615		62
2007	0.043235	guangdong	20.7432	0.026631	0.057378		0.365165		14.9469	0.377261		615		29
2014	0.058533	guangdong	21.1112	-0.002684	0.065365	4.00003	0.135937	0.732099	14.1371	0.735839	3.89727	615		62
2009	0.066319	guangdong	20.7539	0.043446	0.067603		0.283557	0.094048	14.2352	0.768313		615		29
2011	0.075963	guangdong	21.0655	0.00596	0.067126		0.208853	0.475885	15.0451	0.744707		615		29
2008	0.05068	guangdong	20.8077	0.027134	0.054967		0.165466	-0.366513		0.592195		615		29
2007	0.043235	guangdong	20.7432	0.026631	0.057378		0.365165		14.9469	0.580946		615		29
2008	0.05068	guangdong	20.8077	0.027134	0.054967		0.165466	-0.366513		0.288903		615		29
2012	0.073068	guangdong	21.0769	0.011155	0.064364		0.248423	0.583198	14.0419	0.831707		615		62
2007	0.043235	guangdong	20.7432	0.026631	0.057378		0.365165		14.9469	0.741043		615		29
2008	0.05068	guangdong	20.8077	0.027134	0.054967		0.165466	-0.366513		0.761457		615		29
2012	0.073068	guangdong	21.0769	0.011155	0.064364		0.248423	0.583198	14.0419	0.608237		615		62
2008	0.05068	guangdong	20.8077	0.027134	0.054967		0.165466	-0.366513		0.309746		615		29
2014	0.058533	guangdong	21.1112	-0.002684	0.065365	4.00003	0.135937	0.732099	14.1371	0.61418	3.89727	615		62
2007	0.043235	guangdong	20.7432	0.026631	0.057378		0.365165		14.9469	0.787871		615		29
2008	0.05068	guangdong	20.8077	0.027134	0.054967		0.165466	-0.366513		0.713389		615		29
2011	0.075963	guangdong	21.0655	0.00596	0.067126		0.208853	0.475885	15.0451	0.703486		615		29
2009	0.066319	guangdong	20.7539	0.043446	0.067603		0.283557	0.094048	14.2352	0.378125		615		29
2013	0.061675	guangdong	21.089	-0.004375	0.067605		0.190039	0.66573	14.9614	0.885434		615		62
2012	0.073068	guangdong	21.0769	0.011155	0.064364		0.248423	0.583198	14.0419	0.706515		615		62
2011	0.075963	guangdong	21.0655	0.00596	0.067126		0.208853	0.475885	15.0451	0.704381		615		29
2012	0.073068	guangdong	21.0769	0.011155	0.064364		0.248423	0.583198	14.0419	0.821371		615		62
2008	0.05068	guangdong	20.8077	0.027134	0.054967		0.165466	-0.366513		0.448984		615		29
2011	0.075963	guangdong	21.0655	0.00596	0.067126		0.208853	0.475885	15.0451	0.454734		615		29
2008	0.05068	guangdong	20.8077	0.027134	0.054967		0.165466	-0.366513		0.316446		615		29
2007	0.043235	guangdong	20.7432	0.026631	0.057378		0.365165		14.9469	0.50519		615		29
2013	0.061675	guangdong	21.089	-0.004375	0.067605		0.190039	0.66573	14.9614	0.608262		615		62
2014	0.058533	guangdong	21.1112	-0.002684	0.065365	4.00003	0.135937	0.732099	14.1371	0.696952	3.89727	615		62
2008	0.05068	guangdong	20.8077	0.027134	0.054967		0.165466	-0.366513		0.648399		615		29
2008	0.05068	guangdong	20.8077	0.027134	0.054967		0.165466	-0.366513		0.618773		615		29
2011	0.075963	guangdong	21.0655	0.00596	0.067126		0.208853	0.475885	15.0451	0.80637		615		29
2015	0.062466	guangdong	20.9958	-0.049816	0.120708	3.79545	0.214383	0.787195	14.6756	0.567954	3.89774	615		62
2012	0.073068	guangdong	21.0769	0.011155	0.064364		0.248423	0.583198	14.0419	0.66651		615		62
2013	0.061675	guangdong	21.089	-0.004375	0.067605		0.190039	0.66573	14.9614	0.674718		615		62
2012	0.073068	guangdong	21.0769	0.011155	0.064364		0.248423	0.583198	14.0419	0.607987		615		62
2011	0.075963	guangdong	21.0655	0.00596	0.067126		0.208853	0.475885	15.0451	0.589524		615		29
2010	0.093534	guangdong	20.8994	0.036836	0.058247		0.475761	0.326634	13.5754	0.413457		615		29
2009	0.066319	guangdong	20.7539	0.043446	0.067603		0.283557	0.094048	14.2352	0.515453		615		29
2015	0.062466	guangdong	20.9958	-0.049816	0.120708	3.79545	0.214383	0.787195	14.6756	0.646565	3.89774	615		62
2015	0.062466	guangdong	20.9958	-0.049816	0.120708	3.79545	0.214383	0.787195	14.6756	1	3.89774	615		62
2011	0.075963	guangdong	21.0655	0.00596	0.067126		0.208853	0.475885	15.0451	0.356262		615		29
2012	0.073068	guangdong	21.0769	0.011155	0.064364		0.248423	0.583198	14.0419	0.910836		615		62
2012	0.073068	guangdong	21.0769	0.011155	0.064364		0.248423	0.583198	14.0419	0.866124		615		62
2014	0.058533	guangdong	21.1112	-0.002684	0.065365	4.00003	0.135937	0.732099	14.1371	0.821077	3.89727	615		62
2012	0.073068	guangdong	21.0769	0.011155	0.064364		0.248423	0.583198	14.0419	0.795863		615		62
2010	0.093534	guangdong	20.8994	0.036836	0.058247		0.475761	0.326634	13.5754	0.813258		615		29
2008	0.05068	guangdong	20.8077	0.027134	0.054967		0.165466	-0.366513		0.494958		615		29
2015	0.062466	guangdong	20.9958	-0.049816	0.120708	3.79545	0.214383	0.787195	14.6756	0.557917	3.89774	615		62
2009	0.066319	guangdong	20.7539	0.043446	0.067603		0.283557	0.094048	14.2352	0.382255		615		29
2009	0.066319	guangdong	20.7539	0.043446	0.067603		0.283557	0.094048	14.2352	0.677955		615		29
2008	0.05068	guangdong	20.8077	0.027134	0.054967		0.165466	-0.366513		0.843036		615		29
2015	0.062466	guangdong	20.9958	-0.049816	0.120708	3.79545	0.214383	0.787195	14.6756	0.920238	3.89774	615		62
2010	0.093534	guangdong	20.8994	0.036836	0.058247		0.475761	0.326634	13.5754	0.665321		615		29
2012	0.073068	guangdong	21.0769	0.011155	0.064364		0.248423	0.583198	14.0419	0.650986		615		62
2011	0.075963	guangdong	21.0655	0.00596	0.067126		0.208853	0.475885	15.0451	0.660452		615		29
2007	0.043235	guangdong	20.7432	0.026631	0.057378		0.365165		14.9469	0.548785		615		29
2010	0.093534	guangdong	20.8994	0.036836	0.058247		0.475761	0.326634	13.5754	0.667089		615		29
2007	0.043235	guangdong	20.7432	0.026631	0.057378		0.365165		14.9469	0.35502		615		29
2010	0.093534	guangdong	20.8994	0.036836	0.058247		0.475761	0.326634	13.5754	0.565536		615		29
2012	0.073068	guangdong	21.0769	0.011155	0.064364		0.248423	0.583198	14.0419	0.837549		615		62
2008	0.05068	guangdong	20.8077	0.027134	0.054967		0.165466	-0.366513		0.568668		615		29
2008	0.05068	guangdong	20.8077	0.027134	0.054967		0.165466	-0.366513		0.569529		615		29
2009	0.066319	guangdong	20.7539	0.043446	0.067603		0.283557	0.094048	14.2352	0.873449		615		29
2007	0.043235	guangdong	20.7432	0.026631	0.057378		0.365165		14.9469	0.526852		615		29
2012	0.073068	guangdong	21.0769	0.011155	0.064364		0.248423	0.583198	14.0419	0.445376		615		62
2007	0.043235	guangdong	20.7432	0.026631	0.057378		0.365165		14.9469	0.646344		615		29
2013	0.061675	guangdong	21.089	-0.004375	0.067605		0.190039	0.66573	14.9614	0.60573		615		62
2011	0.075963	guangdong	21.0655	0.00596	0.067126		0.208853	0.475885	15.0451	0.715468		615		29
2007	0.043235	guangdong	20.7432	0.026631	0.057378		0.365165		14.9469	0.801206		615		29
2009	0.066319	guangdong	20.7539	0.043446	0.067603		0.283557	0.094048	14.2352	0.891283		615		29
2012	0.073068	guangdong	21.0769	0.011155	0.064364		0.248423	0.583198	14.0419	0.707858		615		62
2013	0.061675	guangdong	21.089	-0.004375	0.067605		0.190039	0.66573	14.9614	0.749294		615		62
2007	0.043235	guangdong	20.7432	0.026631	0.057378		0.365165		14.9469	0.89251		615		29
2010	0.093534	guangdong	20.8994	0.036836	0.058247		0.475761	0.326634	13.5754	0.548184		615		29
2010	0.093534	guangdong	20.8994	0.036836	0.058247		0.475761	0.326634	13.5754	0.548294		615		29
2013	0.061675	guangdong	21.089	-0.004375	0.067605		0.190039	0.66573	14.9614	0.808277		615		62
2007	0.043235	guangdong	20.7432	0.026631	0.057378		0.365165		14.9469	0.409325		615		29
2012	0.073068	guangdong	21.0769	0.011155	0.064364		0.248423	0.583198	14.0419	0.728917		615		62
2008	0.05068	guangdong	20.8077	0.027134	0.054967		0.165466	-0.366513		0.807939		615		29
2012	0.073068	guangdong	21.0769	0.011155	0.064364		0.248423	0.583198	14.0419	0.231916		615		62
2009	0.066319	guangdong	20.7539	0.043446	0.067603		0.283557	0.094048	14.2352	0.670462		615		29
2013	0.061675	guangdong	21.089	-0.004375	0.067605		0.190039	0.66573	14.9614	0.835382		615		62
2011	0.075963	guangdong	21.0655	0.00596	0.067126		0.208853	0.475885	15.0451	0.649375		615		29
2010	0.093534	guangdong	20.8994	0.036836	0.058247		0.475761	0.326634	13.5754	0.826428		615		29
2008	0.05068	guangdong	20.8077	0.027134	0.054967		0.165466	-0.366513		0.605911		615		29
2007	0.043235	guangdong	20.7432	0.026631	0.057378		0.365165		14.9469	0.380616		615		29
2014	0.058533	guangdong	21.1112	-0.002684	0.065365	4.00003	0.135937	0.732099	14.1371	0.318251	3.89727	615		62
2014	0.058533	guangdong	21.1112	-0.002684	0.065365	4.00003	0.135937	0.732099	14.1371	0.90128	3.89727	615		62
2014	0.058533	guangdong	21.1112	-0.002684	0.065365	4.00003	0.135937	0.732099	14.1371	0.72264	3.89727	615		62
2012	0.073068	guangdong	21.0769	0.011155	0.064364		0.248423	0.583198	14.0419	0.918446		615		62
2012	0.073068	guangdong	21.0769	0.011155	0.064364		0.248423	0.583198	14.0419	0.69048		615		62
2009	0.066319	guangdong	20.7539	0.043446	0.067603		0.283557	0.094048	14.2352	0.411813		615		29
2013	0.061675	guangdong	21.089	-0.004375	0.067605		0.190039	0.66573	14.9614	0.650441		615		62
2009	0.066319	guangdong	20.7539	0.043446	0.067603		0.283557	0.094048	14.2352	0.689211		615		29
2015	0.062466	guangdong	20.9958	-0.049816	0.120708	3.79545	0.214383	0.787195	14.6756	0.608656	3.89774	615		62
2009	0.066319	guangdong	20.7539	0.043446	0.067603		0.283557	0.094048	14.2352	0.643463		615		29
2010	0.093534	guangdong	20.8994	0.036836	0.058247		0.475761	0.326634	13.5754	0.730052		615		29
2013	0.061675	guangdong	21.089	-0.004375	0.067605		0.190039	0.66573	14.9614	0.880082		615		62
2010	0.093534	guangdong	20.8994	0.036836	0.058247		0.475761	0.326634	13.5754	0.689381		615		29
2015	0.062466	guangdong	20.9958	-0.049816	0.120708	3.79545	0.214383	0.787195	14.6756	0.714	3.89774	615		62
2014	0.058533	guangdong	21.1112	-0.002684	0.065365	4.00003	0.135937	0.732099	14.1371	0.338135	3.89727	615		62
2011	0.075963	guangdong	21.0655	0.00596	0.067126		0.208853	0.475885	15.0451	0.416585		615		29
2015	0.062466	guangdong	20.9958	-0.049816	0.120708	3.79545	0.214383	0.787195	14.6756	0.793054	3.89774	615		62
2009	0.066319	guangdong	20.7539	0.043446	0.067603		0.283557	0.094048	14.2352	0.358218		615		29
2015	0.062466	guangdong	20.9958	-0.049816	0.120708	3.79545	0.214383	0.787195	14.6756	1	3.89774	615		62
2015	0.062466	guangdong	20.9958	-0.049816	0.120708	3.79545	0.214383	0.787195	14.6756	0.548746	3.89774	615		62
2010	0.093534	guangdong	20.8994	0.036836	0.058247		0.475761	0.326634	13.5754	0.472257		615		29
2010	0.093534	guangdong	20.8994	0.036836	0.058247		0.475761	0.326634	13.5754	0.48925		615		29
2014	0.058533	guangdong	21.1112	-0.002684	0.065365	4.00003	0.135937	0.732099	14.1371	0.698109	3.89727	615		62
2009	0.066319	guangdong	20.7539	0.043446	0.067603		0.283557	0.094048	14.2352	0.596578		615		29
2015	0.062466	guangdong	20.9958	-0.049816	0.120708	3.79545	0.214383	0.787195	14.6756	0.606928	3.89774	615		62
2013	0.061675	guangdong	21.089	-0.004375	0.067605		0.190039	0.66573	14.9614	0.750992		615		62
2013	0.061675	guangdong	21.089	-0.004375	0.067605		0.190039	0.66573	14.9614	0.759101		615		62
2014	0.058533	guangdong	21.1112	-0.002684	0.065365	4.00003	0.135937	0.732099	14.1371	0.64549	3.89727	615		62
2013	0.061675	guangdong	21.089	-0.004375	0.067605		0.190039	0.66573	14.9614	0.748685		615		62
2012	0.073068	guangdong	21.0769	0.011155	0.064364		0.248423	0.583198	14.0419	0.701146		615		62
2009	0.066319	guangdong	20.7539	0.043446	0.067603		0.283557	0.094048	14.2352	0.604373		615		29
2008	0.05068	guangdong	20.8077	0.027134	0.054967		0.165466	-0.366513		0.602966		615		29
2011	0.075963	guangdong	21.0655	0.00596	0.067126		0.208853	0.475885	15.0451	0.788667		615		29
2007	0.043235	guangdong	20.7432	0.026631	0.057378		0.365165		14.9469	0.588731		615		29
2013	0.061675	guangdong	21.089	-0.004375	0.067605		0.190039	0.66573	14.9614	0.933297		615		62
2008	0.05068	guangdong	20.8077	0.027134	0.054967		0.165466	-0.366513		0.443399		615		29
2010	0.093534	guangdong	20.8994	0.036836	0.058247		0.475761	0.326634	13.5754	0.442263		615		29
2007	0.043235	guangdong	20.7432	0.026631	0.057378		0.365165		14.9469	0.674445		615		29
2012	0.073068	guangdong	21.0769	0.011155	0.064364		0.248423	0.583198	14.0419	0.385133		615		62
2009	0.066319	guangdong	20.7539	0.043446	0.067603		0.283557	0.094048	14.2352	0.560953		615		29
2014	0.058533	guangdong	21.1112	-0.002684	0.065365	4.00003	0.135937	0.732099	14.1371	0.775243	3.89727	615		62
2011	0.075963	guangdong	21.0655	0.00596	0.067126		0.208853	0.475885	15.0451	0.679968		615		29
2013	0.061675	guangdong	21.089	-0.004375	0.067605		0.190039	0.66573	14.9614	0.785767		615		62
2010	0.093534	guangdong	20.8994	0.036836	0.058247		0.475761	0.326634	13.5754	0.671214		615		29
2010	0.093534	guangdong	20.8994	0.036836	0.058247		0.475761	0.326634	13.5754	0.754455		615		29
2014	0.058533	guangdong	21.1112	-0.002684	0.065365	4.00003	0.135937	0.732099	14.1371	0.575154	3.89727	615		62
2009	0.066319	guangdong	20.7539	0.043446	0.067603		0.283557	0.094048	14.2352	0.522241		615		29
2011	0.075963	guangdong	21.0655	0.00596	0.067126		0.208853	0.475885	15.0451	0.846972		615		29
2012	0.073068	guangdong	21.0769	0.011155	0.064364		0.248423	0.583198	14.0419	0.862626		615		62
2014	0.058533	guangdong	21.1112	-0.002684	0.065365	4.00003	0.135937	0.732099	14.1371	0.330738	3.89727	615		62
2010	0.093534	guangdong	20.8994	0.036836	0.058247		0.475761	0.326634	13.5754	0.737069		615		29
2015	0.062466	guangdong	20.9958	-0.049816	0.120708	3.79545	0.214383	0.787195	14.6756	0.751945	3.89774	615		62
2007	0.043235	guangdong	20.7432	0.026631	0.057378		0.365165		14.9469	0.569318		615		29
2013	0.061675	guangdong	21.089	-0.004375	0.067605		0.190039	0.66573	14.9614	0.74837		615		62
2015	0.062466	guangdong	20.9958	-0.049816	0.120708	3.79545	0.214383	0.787195	14.6756	0.469963	3.89774	615		62
2007	0.043235	guangdong	20.7432	0.026631	0.057378		0.365165		14.9469	0.202708		615		29
2007	0.043235	guangdong	20.7432	0.026631	0.057378		0.365165		14.9469	0.7835		615		29
2007	0.043235	guangdong	20.7432	0.026631	0.057378		0.365165		14.9469	0.651431		615		29
2010	0.093534	guangdong	20.8994	0.036836	0.058247		0.475761	0.326634	13.5754	0.643649		615		29
2015	0.062466	guangdong	20.9958	-0.049816	0.120708	3.79545	0.214383	0.787195	14.6756	0.536566	3.89774	615		62
2011	0.075963	guangdong	21.0655	0.00596	0.067126		0.208853	0.475885	15.0451	0.448135		615		29
2011	0.075963	guangdong	21.0655	0.00596	0.067126		0.208853	0.475885	15.0451	0.681962		615		29
2008	0.05068	guangdong	20.8077	0.027134	0.054967		0.165466	-0.366513		0.596237		615		29
2011	0.075963	guangdong	21.0655	0.00596	0.067126		0.208853	0.475885	15.0451	0.88192		615		29
2015	0.062466	guangdong	20.9958	-0.049816	0.120708	3.79545	0.214383	0.787195	14.6756	0.65846	3.89774	615		62
2011	0.075963	guangdong	21.0655	0.00596	0.067126		0.208853	0.475885	15.0451	0.523796		615		29
2012	0.073068	guangdong	21.0769	0.011155	0.064364		0.248423	0.583198	14.0419	0.715064		615		62
2009	0.066319	guangdong	20.7539	0.043446	0.067603		0.283557	0.094048	14.2352	0.409176		615		29
2013	0.061675	guangdong	21.089	-0.004375	0.067605		0.190039	0.66573	14.9614	0.621918		615		62
2011	0.075963	guangdong	21.0655	0.00596	0.067126		0.208853	0.475885	15.0451	0.720742		615		29
2014	0.058533	guangdong	21.1112	-0.002684	0.065365	4.00003	0.135937	0.732099	14.1371	0.826297	3.89727	615		62
2014	0.058533	guangdong	21.1112	-0.002684	0.065365	4.00003	0.135937	0.732099	14.1371	0.959564	3.89727	615		62
2008	0.05068	guangdong	20.8077	0.027134	0.054967		0.165466	-0.366513		0.551845		615		29
2009	0.066319	guangdong	20.7539	0.043446	0.067603		0.283557	0.094048	14.2352	0.369473		615		29
2015	0.062466	guangdong	20.9958	-0.049816	0.120708	3.79545	0.214383	0.787195	14.6756	0.60814	3.89774	615		62
2014	0.058533	guangdong	21.1112	-0.002684	0.065365	4.00003	0.135937	0.732099	14.1371	0.371363	3.89727	615		62
2012	0.073068	guangdong	21.0769	0.011155	0.064364		0.248423	0.583198	14.0419	0.414055		615		62
2012	0.073068	guangdong	21.0769	0.011155	0.064364		0.248423	0.583198	14.0419	0.99935		615		62
2011	0.075963	guangdong	21.0655	0.00596	0.067126		0.208853	0.475885	15.0451	0.70381		615		29
2012	0.073068	guangdong	21.0769	0.011155	0.064364		0.248423	0.583198	14.0419	0.901755		615		62
2009	0.066319	guangdong	20.7539	0.043446	0.067603		0.283557	0.094048	14.2352	0.663982		615		29
2007	0.043235	guangdong	20.7432	0.026631	0.057378		0.365165		14.9469	0.831772		615		29
2015	0.062466	guangdong	20.9958	-0.049816	0.120708	3.79545	0.214383	0.787195	14.6756	0.556751	3.89774	615		62
2012	0.073068	guangdong	21.0769	0.011155	0.064364		0.248423	0.583198	14.0419	0.701418		615		62
2013	0.061675	guangdong	21.089	-0.004375	0.067605		0.190039	0.66573	14.9614	0.627522		615		62
2010	0.093534	guangdong	20.8994	0.036836	0.058247		0.475761	0.326634	13.5754	0.728874		615		29
2011	0.075963	guangdong	21.0655	0.00596	0.067126		0.208853	0.475885	15.0451	0.7786		615		29
2011	0.075963	guangdong	21.0655	0.00596	0.067126		0.208853	0.475885	15.0451	0.645552		615		29
2015	0.062466	guangdong	20.9958	-0.049816	0.120708	3.79545	0.214383	0.787195	14.6756	0.526367	3.89774	615		62
2009	0.066319	guangdong	20.7539	0.043446	0.067603		0.283557	0.094048	14.2352	0.773435		615		29
2008	0.05068	guangdong	20.8077	0.027134	0.054967		0.165466	-0.366513		0.590474		615		29
2012	0.073068	guangdong	21.0769	0.011155	0.064364		0.248423	0.583198	14.0419	0.601639		615		62
2013	0.061675	guangdong	21.089	-0.004375	0.067605		0.190039	0.66573	14.9614	0.604499		615		62
2007	0.043235	guangdong	20.7432	0.026631	0.057378		0.365165		14.9469	0.648548		615		29
2010	0.093534	guangdong	20.8994	0.036836	0.058247		0.475761	0.326634	13.5754	0.591553		615		29
2013	0.061675	guangdong	21.089	-0.004375	0.067605		0.190039	0.66573	14.9614	0.616279		615		62
2010	0.093534	guangdong	20.8994	0.036836	0.058247		0.475761	0.326634	13.5754	0.642756		615		29
2015	0.062466	guangdong	20.9958	-0.049816	0.120708	3.79545	0.214383	0.787195	14.6756	0.658245	3.89774	615		62
2008	0.05068	guangdong	20.8077	0.027134	0.054967		0.165466	-0.366513		0.289228		615		29
2012	0.073068	guangdong	21.0769	0.011155	0.064364		0.248423	0.583198	14.0419	0.69496		615		62
2014	0.058533	guangdong	21.1112	-0.002684	0.065365	4.00003	0.135937	0.732099	14.1371	0.852893	3.89727	615		62
2007	0.043235	guangdong	20.7432	0.026631	0.057378		0.365165		14.9469	0.202708		615		29
2009	0.066319	guangdong	20.7539	0.043446	0.067603		0.283557	0.094048	14.2352	0.791172		615		29
2010	0.093534	guangdong	20.8994	0.036836	0.058247		0.475761	0.326634	13.5754	0.679478		615		29
2011	0.075963	guangdong	21.0655	0.00596	0.067126		0.208853	0.475885	15.0451	0.79273		615		29
2009	0.066319	guangdong	20.7539	0.043446	0.067603		0.283557	0.094048	14.2352	0.549221		615		29
2010	0.093534	guangdong	20.8994	0.036836	0.058247		0.475761	0.326634	13.5754	0.587772		615		29
2011	0.075963	guangdong	21.0655	0.00596	0.067126		0.208853	0.475885	15.0451	0.634372		615		29
2012	0.073068	guangdong	21.0769	0.011155	0.064364		0.248423	0.583198	14.0419	0.808223		615		62
2011	0.075963	guangdong	21.0655	0.00596	0.067126		0.208853	0.475885	15.0451	0.63574		615		29
2008	0.05068	guangdong	20.8077	0.027134	0.054967		0.165466	-0.366513		0.753647		615		29
2009	0.066319	guangdong	20.7539	0.043446	0.067603		0.283557	0.094048	14.2352	0.602944		615		29
2009	0.066319	guangdong	20.7539	0.043446	0.067603		0.283557	0.094048	14.2352	0.769635		615		29
2011	0.075963	guangdong	21.0655	0.00596	0.067126		0.208853	0.475885	15.0451	0.724345		615		29
2014	0.058533	guangdong	21.1112	-0.002684	0.065365	4.00003	0.135937	0.732099	14.1371	0.929747	3.89727	615		62
2010	0.093534	guangdong	20.8994	0.036836	0.058247		0.475761	0.326634	13.5754	0.858594		615		29
2009	0.066319	guangdong	20.7539	0.043446	0.067603		0.283557	0.094048	14.2352	0.590265		615		29
2015	0.062466	guangdong	20.9958	-0.049816	0.120708	3.79545	0.214383	0.787195	14.6756	0.956221	3.89774	615		62
2007	0.043235	guangdong	20.7432	0.026631	0.057378		0.365165		14.9469	0.724785		615		29
2012	0.073068	guangdong	21.0769	0.011155	0.064364		0.248423	0.583198	14.0419	0.771997		615		62
2015	0.062466	guangdong	20.9958	-0.049816	0.120708	3.79545	0.214383	0.787195	14.6756	0.710374	3.89774	615		62
2008	0.05068	guangdong	20.8077	0.027134	0.054967		0.165466	-0.366513		0.374296		615		29
2010	0.093534	guangdong	20.8994	0.036836	0.058247		0.475761	0.326634	13.5754	0.768163		615		29
2013	0.061675	guangdong	21.089	-0.004375	0.067605		0.190039	0.66573	14.9614	0.829226		615		62
2013	0.061675	guangdong	21.089	-0.004375	0.067605		0.190039	0.66573	14.9614	0.662085		615		62
2009	0.066319	guangdong	20.7539	0.043446	0.067603		0.283557	0.094048	14.2352	0.448674		615		29
2009	0.066319	guangdong	20.7539	0.043446	0.067603		0.283557	0.094048	14.2352	0.608764		615		29
2013	0.061675	guangdong	21.089	-0.004375	0.067605		0.190039	0.66573	14.9614	0.746462		615		62
2007	0.043235	guangdong	20.7432	0.026631	0.057378		0.365165		14.9469	0.803247		615		29
2015	0.062466	guangdong	20.9958	-0.049816	0.120708	3.79545	0.214383	0.787195	14.6756	0.810804	3.89774	615		62
2015	0.062466	guangdong	20.9958	-0.049816	0.120708	3.79545	0.214383	0.787195	14.6756	0.863563	3.89774	615		62
2007	0.043235	guangdong	20.7432	0.026631	0.057378		0.365165		14.9469	0.68003		615		29
2009	0.066319	guangdong	20.7539	0.043446	0.067603		0.283557	0.094048	14.2352	0.749131		615		29
2011	0.075963	guangdong	21.0655	0.00596	0.067126		0.208853	0.475885	15.0451	0.824084		615		29
2018	0.050914	guangdong	21.2281	-0.005003	0.061244	4.15808		0.910235	14.556		4.05914	615		62
2008	0.05068	guangdong	20.8077	0.027134	0.054967		0.165466	-0.366513		0.561659		615		29
2014	0.058533	guangdong	21.1112	-0.002684	0.065365	4.00003	0.135937	0.732099	14.1371	0.704666	3.89727	615		62
2014	0.058533	guangdong	21.1112	-0.002684	0.065365	4.00003	0.135937	0.732099	14.1371	0.431685	3.89727	615		62
2010	0.093534	guangdong	20.8994	0.036836	0.058247		0.475761	0.326634	13.5754	0.479476		615		29
2015	0.062466	guangdong	20.9958	-0.049816	0.120708	3.79545	0.214383	0.787195	14.6756	0.340701	3.89774	615		62
2013	0.061675	guangdong	21.089	-0.004375	0.067605		0.190039	0.66573	14.9614	0.749977		615		62
2007	0.043235	guangdong	20.7432	0.026631	0.057378		0.365165		14.9469	0.881456		615		29
2015	0.062466	guangdong	20.9958	-0.049816	0.120708	3.79545	0.214383	0.787195	14.6756	0.92464	3.89774	615		62
2013	0.061675	guangdong	21.089	-0.004375	0.067605		0.190039	0.66573	14.9614	0.189702		615		62
2011	0.075963	guangdong	21.0655	0.00596	0.067126		0.208853	0.475885	15.0451	0.482541		615		29
2007	0.043235	guangdong	20.7432	0.026631	0.057378		0.365165		14.9469	0.747184		615		29
2013	0.061675	guangdong	21.089	-0.004375	0.067605		0.190039	0.66573	14.9614	0.559491		615		62
2011	0.075963	guangdong	21.0655	0.00596	0.067126		0.208853	0.475885	15.0451	0.610947		615		29
2009	0.066319	guangdong	20.7539	0.043446	0.067603		0.283557	0.094048	14.2352	0.82836		615		29
2014	0.058533	guangdong	21.1112	-0.002684	0.065365	4.00003	0.135937	0.732099	14.1371	0.757313	3.89727	615		62
2013	0.061675	guangdong	21.089	-0.004375	0.067605		0.190039	0.66573	14.9614	0.358217		615		62
2013	0.061675	guangdong	21.089	-0.004375	0.067605		0.190039	0.66573	14.9614	0.680359		615		62
2007	0.043235	guangdong	20.7432	0.026631	0.057378		0.365165		14.9469	0.644136		615		29
2012	0.073068	guangdong	21.0769	0.011155	0.064364		0.248423	0.583198	14.0419	0.968351		615		62
2009	0.066319	guangdong	20.7539	0.043446	0.067603		0.283557	0.094048	14.2352	0.174263		615		29
2010	0.093534	guangdong	20.8994	0.036836	0.058247		0.475761	0.326634	13.5754	0.682755		615		29
2013	0.061675	guangdong	21.089	-0.004375	0.067605		0.190039	0.66573	14.9614	0.551439		615		62
2008	0.05068	guangdong	20.8077	0.027134	0.054967		0.165466	-0.366513		0.810931		615		29
2011	0.075963	guangdong	21.0655	0.00596	0.067126		0.208853	0.475885	15.0451	0.282129		615		29
2008	0.05068	guangdong	20.8077	0.027134	0.054967		0.165466	-0.366513		0.672813		615		29
2013	0.061675	guangdong	21.089	-0.004375	0.067605		0.190039	0.66573	14.9614	0.489468		615		62
2008	0.05068	guangdong	20.8077	0.027134	0.054967		0.165466	-0.366513		0.592195		615		29
2010	0.093534	guangdong	20.8994	0.036836	0.058247		0.475761	0.326634	13.5754	0.206447		615		29
2014	0.058533	guangdong	21.1112	-0.002684	0.065365	4.00003	0.135937	0.732099	14.1371	0.615995	3.89727	615		62
2014	0.058533	guangdong	21.1112	-0.002684	0.065365	4.00003	0.135937	0.732099	14.1371	0.983756	3.89727	615		62
2008	0.05068	guangdong	20.8077	0.027134	0.054967		0.165466	-0.366513		0.562886		615		29
2008	0.05068	guangdong	20.8077	0.027134	0.054967		0.165466	-0.366513		0.816594		615		29
2014	0.058533	guangdong	21.1112	-0.002684	0.065365	4.00003	0.135937	0.732099	14.1371	0.584542	3.89727	615		62
2010	0.093534	guangdong	20.8994	0.036836	0.058247		0.475761	0.326634	13.5754	0.553847		615		29
2010	0.093534	guangdong	20.8994	0.036836	0.058247		0.475761	0.326634	13.5754	0.474589		615		29
2009	0.066319	guangdong	20.7539	0.043446	0.067603		0.283557	0.094048	14.2352	0.822841		615		29
2012	0.073068	guangdong	21.0769	0.011155	0.064364		0.248423	0.583198	14.0419	0.886947		615		62
2015	0.062466	guangdong	20.9958	-0.049816	0.120708	3.79545	0.214383	0.787195	14.6756	0.791974	3.89774	615		62
2009	0.066319	guangdong	20.7539	0.043446	0.067603		0.283557	0.094048	14.2352	0.55392		615		29
2013	0.061675	guangdong	21.089	-0.004375	0.067605		0.190039	0.66573	14.9614	0.660045		615		62
2015	0.062466	guangdong	20.9958	-0.049816	0.120708	3.79545	0.214383	0.787195	14.6756	0.900542	3.89774	615		62
2011	0.075963	guangdong	21.0655	0.00596	0.067126		0.208853	0.475885	15.0451	0.784947		615		29
2010	0.093534	guangdong	20.8994	0.036836	0.058247		0.475761	0.326634	13.5754	0.752861		615		29
2014	0.058533	guangdong	21.1112	-0.002684	0.065365	4.00003	0.135937	0.732099	14.1371	0.524441	3.89727	615		62
2008	0.05068	guangdong	20.8077	0.027134	0.054967		0.165466	-0.366513		0.237645		615		29
2014	0.058533	guangdong	21.1112	-0.002684	0.065365	4.00003	0.135937	0.732099	14.1371	0.525158	3.89727	615		62
2008	0.05068	guangdong	20.8077	0.027134	0.054967		0.165466	-0.366513		0.745829		615		29
2009	0.066319	guangdong	20.7539	0.043446	0.067603		0.283557	0.094048	14.2352	0.729023		615		29
2011	0.075963	guangdong	21.0655	0.00596	0.067126		0.208853	0.475885	15.0451	0.893211		615		29
2015	0.062466	guangdong	20.9958	-0.049816	0.120708	3.79545	0.214383	0.787195	14.6756	0.843921	3.89774	615		62
2013	0.061675	guangdong	21.089	-0.004375	0.067605		0.190039	0.66573	14.9614	0.560794		615		62
2011	0.075963	guangdong	21.0655	0.00596	0.067126		0.208853	0.475885	15.0451	0.688963		615		29
2013	0.061675	guangdong	21.089	-0.004375	0.067605		0.190039	0.66573	14.9614	0.943202		615		62
2009	0.066319	guangdong	20.7539	0.043446	0.067603		0.283557	0.094048	14.2352	0.713535		615		29
2013	0.061675	guangdong	21.089	-0.004375	0.067605		0.190039	0.66573	14.9614	0.779023		615		62
2013	0.061675	guangdong	21.089	-0.004375	0.067605		0.190039	0.66573	14.9614	0.768359		615		62
2011	0.075963	guangdong	21.0655	0.00596	0.067126		0.208853	0.475885	15.0451	0.450534		615		29
2007	0.043235	guangdong	20.7432	0.026631	0.057378		0.365165		14.9469	0.557151		615		29
2008	0.05068	guangdong	20.8077	0.027134	0.054967		0.165466	-0.366513		0.506666		615		29
2012	0.073068	guangdong	21.0769	0.011155	0.064364		0.248423	0.583198	14.0419	0.74685		615		62
2011	0.075963	guangdong	21.0655	0.00596	0.067126		0.208853	0.475885	15.0451	0.734116		615		29
2013	0.061675	guangdong	21.089	-0.004375	0.067605		0.190039	0.66573	14.9614	0.485794		615		62
2010	0.093534	guangdong	20.8994	0.036836	0.058247		0.475761	0.326634	13.5754	0.705374		615		29
2012	0.073068	guangdong	21.0769	0.011155	0.064364		0.248423	0.583198	14.0419	0.810381		615		62
2013	0.061675	guangdong	21.089	-0.004375	0.067605		0.190039	0.66573	14.9614	0.810199		615		62
2015	0.062466	guangdong	20.9958	-0.049816	0.120708	3.79545	0.214383	0.787195	14.6756	0.674328	3.89774	615		62
2015	0.062466	guangdong	20.9958	-0.049816	0.120708	3.79545	0.214383	0.787195	14.6756	0.664723	3.89774	615		62
2014	0.058533	guangdong	21.1112	-0.002684	0.065365	4.00003	0.135937	0.732099	14.1371	0.485872	3.89727	615		62
2007	0.043235	guangdong	20.7432	0.026631	0.057378		0.365165		14.9469	0.492183		615		29
2015	0.062466	guangdong	20.9958	-0.049816	0.120708	3.79545	0.214383	0.787195	14.6756	0.881177	3.89774	615		62
2010	0.093534	guangdong	20.8994	0.036836	0.058247		0.475761	0.326634	13.5754	0.950392		615		29
2008	0.05068	guangdong	20.8077	0.027134	0.054967		0.165466	-0.366513		0.487271		615		29
2014	0.058533	guangdong	21.1112	-0.002684	0.065365	4.00003	0.135937	0.732099	14.1371	0.867857	3.89727	615		62
2012	0.073068	guangdong	21.0769	0.011155	0.064364		0.248423	0.583198	14.0419	0.495069		615		62
2013	0.061675	guangdong	21.089	-0.004375	0.067605		0.190039	0.66573	14.9614	0.679418		615		62
2009	0.066319	guangdong	20.7539	0.043446	0.067603		0.283557	0.094048	14.2352	0.539373		615		29
2008	0.05068	guangdong	20.8077	0.027134	0.054967		0.165466	-0.366513		0.771685		615		29
2012	0.073068	guangdong	21.0769	0.011155	0.064364		0.248423	0.583198	14.0419	0.492002		615		62
2008	0.05068	guangdong	20.8077	0.027134	0.054967		0.165466	-0.366513		0.615997		615		29
2015	0.062466	guangdong	20.9958	-0.049816	0.120708	3.79545	0.214383	0.787195	14.6756	0.451675	3.89774	615		62
2012	0.073068	guangdong	21.0769	0.011155	0.064364		0.248423	0.583198	14.0419	0.771714		615		62
2009	0.066319	guangdong	20.7539	0.043446	0.067603		0.283557	0.094048	14.2352	0.488429		615		29
2011	0.075963	guangdong	21.0655	0.00596	0.067126		0.208853	0.475885	15.0451	0.390574		615		29
2014	0.058533	guangdong	21.1112	-0.002684	0.065365	4.00003	0.135937	0.732099	14.1371	0.655607	3.89727	615		62
2009	0.066319	guangdong	20.7539	0.043446	0.067603		0.283557	0.094048	14.2352	0.457877		615		29
2011	0.075963	guangdong	21.0655	0.00596	0.067126		0.208853	0.475885	15.0451	0.679746		615		29
2013	0.061675	guangdong	21.089	-0.004375	0.067605		0.190039	0.66573	14.9614	0.62912		615		62
2013	0.061675	guangdong	21.089	-0.004375	0.067605		0.190039	0.66573	14.9614	0.784352		615		62
2015	0.062466	guangdong	20.9958	-0.049816	0.120708	3.79545	0.214383	0.787195	14.6756	0.712471	3.89774	615		62
2007	0.043235	guangdong	20.7432	0.026631	0.057378		0.365165		14.9469	0.50886		615		29
2008	0.05068	guangdong	20.8077	0.027134	0.054967		0.165466	-0.366513		0.716603		615		29
2015	0.062466	guangdong	20.9958	-0.049816	0.120708	3.79545	0.214383	0.787195	14.6756	0.54856	3.89774	615		62
2015	0.062466	guangdong	20.9958	-0.049816	0.120708	3.79545	0.214383	0.787195	14.6756	0.914673	3.89774	615		62
2012	0.073068	guangdong	21.0769	0.011155	0.064364		0.248423	0.583198	14.0419	0.493279		615		62
2007	0.043235	guangdong	20.7432	0.026631	0.057378		0.365165		14.9469	0.361448		615		29
2011	0.075963	guangdong	21.0655	0.00596	0.067126		0.208853	0.475885	15.0451	0.613289		615		29
2015	0.062466	guangdong	20.9958	-0.049816	0.120708	3.79545	0.214383	0.787195	14.6756	0.737628	3.89774	615		62
2011	0.075963	guangdong	21.0655	0.00596	0.067126		0.208853	0.475885	15.0451	0.615336		615		29
2015	0.062466	guangdong	20.9958	-0.049816	0.120708	3.79545	0.214383	0.787195	14.6756	0.650613	3.89774	615		62
2012	0.073068	guangdong	21.0769	0.011155	0.064364		0.248423	0.583198	14.0419	0.923871		615		62
2007	0.043235	guangdong	20.7432	0.026631	0.057378		0.365165		14.9469	0.520186		615		29
2009	0.066319	guangdong	20.7539	0.043446	0.067603		0.283557	0.094048	14.2352	0.80571		615		29
2007	0.043235	guangdong	20.7432	0.026631	0.057378		0.365165		14.9469	0.588647		615		29
2008	0.05068	guangdong	20.8077	0.027134	0.054967		0.165466	-0.366513		0.500555		615		29
2009	0.066319	guangdong	20.7539	0.043446	0.067603		0.283557	0.094048	14.2352	0.704628		615		29
2013	0.061675	guangdong	21.089	-0.004375	0.067605		0.190039	0.66573	14.9614	0.618064		615		62
2008	0.05068	guangdong	20.8077	0.027134	0.054967		0.165466	-0.366513		0.67892		615		29
2014	0.058533	guangdong	21.1112	-0.002684	0.065365	4.00003	0.135937	0.732099	14.1371	0.83466	3.89727	615		62
2014	0.058533	guangdong	21.1112	-0.002684	0.065365	4.00003	0.135937	0.732099	14.1371	0.44159	3.89727	615		62
2015	0.062466	guangdong	20.9958	-0.049816	0.120708	3.79545	0.214383	0.787195	14.6756	0.879467	3.89774	615		62
2011	0.075963	guangdong	21.0655	0.00596	0.067126		0.208853	0.475885	15.0451	0.775841		615		29
2008	0.05068	guangdong	20.8077	0.027134	0.054967		0.165466	-0.366513		0.580619		615		29
2013	0.061675	guangdong	21.089	-0.004375	0.067605		0.190039	0.66573	14.9614	0.583315		615		62
2009	0.066319	guangdong	20.7539	0.043446	0.067603		0.283557	0.094048	14.2352	0.712066		615		29
2010	0.093534	guangdong	20.8994	0.036836	0.058247		0.475761	0.326634	13.5754	0.564154		615		29
2009	0.066319	guangdong	20.7539	0.043446	0.067603		0.283557	0.094048	14.2352	0.527136		615		29
2010	0.093534	guangdong	20.8994	0.036836	0.058247		0.475761	0.326634	13.5754	0.572298		615		29
2009	0.066319	guangdong	20.7539	0.043446	0.067603		0.283557	0.094048	14.2352	0.645428		615		29
2014	0.058533	guangdong	21.1112	-0.002684	0.065365	4.00003	0.135937	0.732099	14.1371	0.760935	3.89727	615		62
2013	0.061675	guangdong	21.089	-0.004375	0.067605		0.190039	0.66573	14.9614	0.790168		615		62
2014	0.058533	guangdong	21.1112	-0.002684	0.065365	4.00003	0.135937	0.732099	14.1371	0.807382	3.89727	615		62
2013	0.061675	guangdong	21.089	-0.004375	0.067605		0.190039	0.66573	14.9614	0.438089		615		62
2014	0.058533	guangdong	21.1112	-0.002684	0.065365	4.00003	0.135937	0.732099	14.1371	0.866437	3.89727	615		62
2008	0.05068	guangdong	20.8077	0.027134	0.054967		0.165466	-0.366513		0.40014		615		29
2014	0.058533	guangdong	21.1112	-0.002684	0.065365	4.00003	0.135937	0.732099	14.1371	0.851452	3.89727	615		62
2007	0.043235	guangdong	20.7432	0.026631	0.057378		0.365165		14.9469	0.663033		615		29
2007	0.043235	guangdong	20.7432	0.026631	0.057378		0.365165		14.9469	0.668418		615		29
2008	0.05068	guangdong	20.8077	0.027134	0.054967		0.165466	-0.366513		0.583718		615		29
2013	0.061675	guangdong	21.089	-0.004375	0.067605		0.190039	0.66573	14.9614	0.579931		615		62
2011	0.075963	guangdong	21.0655	0.00596	0.067126		0.208853	0.475885	15.0451	0.983199		615		29
2011	0.075963	guangdong	21.0655	0.00596	0.067126		0.208853	0.475885	15.0451	0.522611		615		29
2013	0.061675	guangdong	21.089	-0.004375	0.067605		0.190039	0.66573	14.9614	0.540428		615		62
2007	0.043235	guangdong	20.7432	0.026631	0.057378		0.365165		14.9469	0.563972		615		29
2014	0.058533	guangdong	21.1112	-0.002684	0.065365	4.00003	0.135937	0.732099	14.1371	0.590373	3.89727	615		62
2015	0.062466	guangdong	20.9958	-0.049816	0.120708	3.79545	0.214383	0.787195	14.6756	0.505587	3.89774	615		62
2011	0.075963	guangdong	21.0655	0.00596	0.067126		0.208853	0.475885	15.0451	0.562477		615		29
2012	0.073068	guangdong	21.0769	0.011155	0.064364		0.248423	0.583198	14.0419	0.653863		615		62
2013	0.061675	guangdong	21.089	-0.004375	0.067605		0.190039	0.66573	14.9614	0.819298		615		62
2012	0.073068	guangdong	21.0769	0.011155	0.064364		0.248423	0.583198	14.0419	0.821345		615		62
2011	0.075963	guangdong	21.0655	0.00596	0.067126		0.208853	0.475885	15.0451	0.647062		615		29
2013	0.061675	guangdong	21.089	-0.004375	0.067605		0.190039	0.66573	14.9614	0.850947		615		62
2010	0.093534	guangdong	20.8994	0.036836	0.058247		0.475761	0.326634	13.5754	0.883899		615		29
2010	0.093534	guangdong	20.8994	0.036836	0.058247		0.475761	0.326634	13.5754	0.602552		615		29
2014	0.058533	guangdong	21.1112	-0.002684	0.065365	4.00003	0.135937	0.732099	14.1371	0.927154	3.89727	615		62
2014	0.058533	guangdong	21.1112	-0.002684	0.065365	4.00003	0.135937	0.732099	14.1371	0.425206	3.89727	615		62
2008	0.05068	guangdong	20.8077	0.027134	0.054967		0.165466	-0.366513		0.532409		615		29
2014	0.058533	guangdong	21.1112	-0.002684	0.065365	4.00003	0.135937	0.732099	14.1371	1	3.89727	615		62
2008	0.05068	guangdong	20.8077	0.027134	0.054967		0.165466	-0.366513		0.537824		615		29
2007	0.043235	guangdong	20.7432	0.026631	0.057378		0.365165		14.9469	0.386837		615		29
2015	0.062466	guangdong	20.9958	-0.049816	0.120708	3.79545	0.214383	0.787195	14.6756	0.618225	3.89774	615		62
2014	0.058533	guangdong	21.1112	-0.002684	0.065365	4.00003	0.135937	0.732099	14.1371	0.772186	3.89727	615		62
2007	0.043235	guangdong	20.7432	0.026631	0.057378		0.365165		14.9469	0.478662		615		29
2011	0.075963	guangdong	21.0655	0.00596	0.067126		0.208853	0.475885	15.0451	0.665884		615		29
2012	0.073068	guangdong	21.0769	0.011155	0.064364		0.248423	0.583198	14.0419	0.632911		615		62
2010	0.093534	guangdong	20.8994	0.036836	0.058247		0.475761	0.326634	13.5754	0.577904		615		29
2014	0.058533	guangdong	21.1112	-0.002684	0.065365	4.00003	0.135937	0.732099	14.1371	0.525272	3.89727	615		62
2013	0.061675	guangdong	21.089	-0.004375	0.067605		0.190039	0.66573	14.9614	0.642611		615		62
2013	0.061675	guangdong	21.089	-0.004375	0.067605		0.190039	0.66573	14.9614	0.513915		615		62
2008	0.05068	guangdong	20.8077	0.027134	0.054967		0.165466	-0.366513		0.886049		615		29
2015	0.062466	guangdong	20.9958	-0.049816	0.120708	3.79545	0.214383	0.787195	14.6756	0.83718	3.89774	615		62
2008	0.05068	guangdong	20.8077	0.027134	0.054967		0.165466	-0.366513		0.618973		615		29
2009	0.066319	guangdong	20.7539	0.043446	0.067603		0.283557	0.094048	14.2352	0.555334		615		29
2010	0.093534	guangdong	20.8994	0.036836	0.058247		0.475761	0.326634	13.5754	0.279559		615		29
2011	0.075963	guangdong	21.0655	0.00596	0.067126		0.208853	0.475885	15.0451	0.568147		615		29
2014	0.058533	guangdong	21.1112	-0.002684	0.065365	4.00003	0.135937	0.732099	14.1371	0.615161	3.89727	615		62
2012	0.073068	guangdong	21.0769	0.011155	0.064364		0.248423	0.583198	14.0419	0.667959		615		62
2010	0.093534	guangdong	20.8994	0.036836	0.058247		0.475761	0.326634	13.5754	0.462626		615		29
2009	0.066319	guangdong	20.7539	0.043446	0.067603		0.283557	0.094048	14.2352	0.912619		615		29
2008	0.05068	guangdong	20.8077	0.027134	0.054967		0.165466	-0.366513		0.423189		615		29
2008	0.05068	guangdong	20.8077	0.027134	0.054967		0.165466	-0.366513		0.579665		615		29
2013	0.061675	guangdong	21.089	-0.004375	0.067605		0.190039	0.66573	14.9614	0.839369		615		62
2015	0.062466	guangdong	20.9958	-0.049816	0.120708	3.79545	0.214383	0.787195	14.6756	0.836294	3.89774	615		62
2013	0.061675	guangdong	21.089	-0.004375	0.067605		0.190039	0.66573	14.9614	0.640531		615		62
2010	0.093534	guangdong	20.8994	0.036836	0.058247		0.475761	0.326634	13.5754	0.78456		615		29
2012	0.073068	guangdong	21.0769	0.011155	0.064364		0.248423	0.583198	14.0419	0.622789		615		62
2010	0.093534	guangdong	20.8994	0.036836	0.058247		0.475761	0.326634	13.5754	0.466193		615		29
2007	0.043235	guangdong	20.7432	0.026631	0.057378		0.365165		14.9469	0.609716		615		29
2013	0.061675	guangdong	21.089	-0.004375	0.067605		0.190039	0.66573	14.9614	0.658161		615		62
[truncated: 592,954+ more rows]
